# Supplementary material for: 10-Methyl-9-phenoxy­carbonyl­acridinium trifluoro­methane­sulfonate monohydrate
Source: Acta Crystallogr Sect E Struct Rep Online. 2010 Mar 24;66(Pt 4):o906–7. doi: 10.1107/S1600536810009979 (PMC2984046; doi:10.1107/S1600536810009979)
Supplement: Supplementary file 1 [file e-66-0o906-sup1.cif]

##############################################################################
###                                                                        ###
###        Electronic paper (Acta Crystallographica Section E)             ###
###                                                                        ###
##############################################################################
#                                                                            #
# This CIF contains the data in a paper accepted for publication in Acta     #
# Crystallographica Section E. It conforms to the requirements of Notes      #
# for Authors for Section E, and has been peer reviewed under the auspices   #
# of the IUCr Commission on Journals.                                        #
#                                                                            #
# Full details of the Crystallographic Information File format               #
# are given in the paper "The Crystallographic Information File (CIF):       #
# a New Standard Archive File for Crystallography" by S. R. Hall, F. H.      #
# Allen and I. D. Brown [Acta Cryst. (1991), A47, 655-685].                  #
#                                                                            #
# The current version of the core CIF dictionary is obtainable from          #
# ftp://ftp.iucr.org/pub/cif_core.dic. The current version number is 2.4.    #
#                                                                            #
# Software is freely available for graphical display of the structure(s) in  #
# this CIF.  For information consult the CIF home page http://www.iucr.org/  #
# cif/home.html                                                              #
#                                                                            #
# This file may be used for bona fide research purposes within the           #
# scientific community so long as proper attribution is given to the journal # 
# article from which it was obtained.                                        #
#                                                                            #
##############################################################################
                                             
data_global
_audit_creation_method     'from SHELXL97 CIF and IUCr SHELXL97-template'
_journal_date_recd_electronic     2010-03-09
_journal_date_accepted     2010-03-17
_journal_name_full     'Acta Crystallographica, Section E'
_journal_year     2010
_journal_volume     66
_journal_issue      4
_journal_page_first     o906
_journal_page_last     o907
_journal_paper_category     QO
_journal_coeditor_code     NG2742
_publ_contact_author_name     'Prof Jerzy B\/la\.zejowski'
_publ_contact_author_address
;
Faculty of Chemistry
University of Gda\'nsk
J. Sobieskiego 18
80-952 Gda\'nsk
Poland
;
_publ_contact_author_email     bla@chem.univ.gda.pl
_publ_contact_author_fax     '+48 58 523 53 57'
_publ_contact_author_phone     '+48 58 523 53 31'
_publ_section_title
;
10-Methyl-9-phenoxycarbonylacridinium trifluoromethanesulfonate monohydrate
;
loop_
    _publ_author_name
    _publ_author_footnote
    _publ_author_address
    'Damian Trzybi\'nski'
;
?
;
;
Faculty of Chemistry
University of Gda\'nsk
J. Sobieskiego 18
80-952 Gda\'nsk
Poland
;
    'Karol Krzymi\'nski'
;
?
;
;
Faculty of Chemistry
University of Gda\'nsk
J. Sobieskiego 18
80-952 Gda\'nsk
Poland
;
    'Artur Sikorski'
;
?
;
;
Faculty of Chemistry
University of Gda\'nsk
J. Sobieskiego 18
80-952 Gda\'nsk
Poland
;
    'Jerzy B\/la\.zejowski' .
;
Faculty of Chemistry
University of Gda\'nsk
J. Sobieskiego 18
80-952 Gda\'nsk
Poland
;
data_I
_chemical_name_systematic
;
10-Methyl-9-phenoxycarbonylacridinium trifluoromethanesulfonate monohydrate
;
_chemical_formula_moiety     'C21 H16 N O2 +, C F3 O3 S -, H2 O'
_chemical_formula_sum     'C22 H18 F3 N O6 S'
_chemical_formula_iupac     'C21 H16 N O2 +, C F3 S O3 -, H2 O'
_chemical_formula_weight     481.44
_symmetry_cell_setting     'monoclinic'
_symmetry_space_group_name_H-M     'P 21/n '
_symmetry_space_group_name_Hall     '-P 2yn'
loop_
    _symmetry_equiv_pos_as_xyz
    'x, y, z'
    '-x+1/2, y+1/2, -z+1/2'
    '-x, -y, -z'
    'x-1/2, -y-1/2, z-1/2'
_cell_length_a     11.3807(4)
_cell_length_b     9.5785(2)
_cell_length_c     19.7134(6)
_cell_angle_alpha     90.00
_cell_angle_beta     98.172(3)
_cell_angle_gamma     90.00
_cell_volume     2127.14(11)
_cell_formula_units_Z     4
_cell_measurement_reflns_used     15973
_cell_measurement_theta_min     2.9752
_cell_measurement_theta_max     29.2735
_cell_measurement_temperature     295(2)
_exptl_crystal_description     'needle'
_exptl_crystal_colour     'yellow'
_exptl_crystal_size_max     0.78
_exptl_crystal_size_mid     0.16
_exptl_crystal_size_min     0.10
_exptl_crystal_density_diffrn     1.503
_exptl_crystal_density_meas     ?
_exptl_crystal_density_method     'not measured'
_exptl_crystal_F_000     992
_exptl_absorpt_coefficient_mu     0.219
_exptl_absorpt_correction_type     'multi-scan'
_exptl_absorpt_process_details
;
(<i>CrysAlis RED</i>; Oxford Diffraction, 2008).
;
_exptl_absorpt_correction_T_min     0.74096
_exptl_absorpt_correction_T_max     1.00000
_exptl_special_details
;
 ?
;
_diffrn_ambient_temperature     295(2)
_diffrn_radiation_type     MoK\a
_diffrn_radiation_wavelength     0.71073
_diffrn_radiation_source     'Enhanced (Mo) X-ray Source'
_diffrn_radiation_monochromator     graphite
_diffrn_measurement_device_type     'Oxford Diffraction Gemini R Ultra Ruby CCD'
_diffrn_measurement_method     \w
_diffrn_detector_area_resol_mean     10.4002
_diffrn_reflns_number     46462
_diffrn_reflns_av_R_equivalents     0.0595
_diffrn_reflns_av_sigmaI/netI     0.0276
_diffrn_reflns_theta_min     2.98
_diffrn_reflns_theta_max     25.10
_diffrn_reflns_theta_full     25.10
_diffrn_measured_fraction_theta_max     0.998
_diffrn_measured_fraction_theta_full     0.998
_diffrn_reflns_limit_h_min     -13
_diffrn_reflns_limit_h_max     13
_diffrn_reflns_limit_k_min     -11
_diffrn_reflns_limit_k_max     11
_diffrn_reflns_limit_l_min     -23
_diffrn_reflns_limit_l_max     23
_diffrn_standards_number     ?
_diffrn_standards_interval_count     ?
_diffrn_standards_interval_time     ?
_diffrn_standards_decay_%     ?
_reflns_number_total     3792
_reflns_number_gt     2422
_reflns_threshold_expression     I>2sigma(I)
_refine_ls_structure_factor_coef     Fsqd
_refine_ls_matrix_type     full
_refine_ls_R_factor_all     0.0897
_refine_ls_R_factor_gt     0.0640
_refine_ls_wR_factor_gt     0.1950
_refine_ls_wR_factor_ref     0.2112
_refine_ls_goodness_of_fit_ref     1.033
_refine_ls_restrained_S_all     1.035
_refine_ls_number_reflns     3792
_refine_ls_number_parameters     305
_refine_ls_number_restraints     3
_refine_ls_hydrogen_treatment     mixed
_refine_ls_weighting_scheme     calc
_refine_ls_weighting_details
         'calc w=1/[\s^2^(Fo^2^)+(0.1460P)^2^+0.0000P] where P=(Fo^2^+2Fc^2^)/3'
_atom_sites_solution_hydrogens     geom
_atom_sites_solution_primary     direct
_atom_sites_solution_secondary     difmap
_refine_ls_shift/su_max     0.000
_refine_ls_shift/su_mean     0.000
_refine_diff_density_max     0.586
_refine_diff_density_min     -0.390
_refine_ls_extinction_method     none
_refine_ls_extinction_coef     ?
loop_
    _atom_type_symbol
    _atom_type_description
    _atom_type_scat_dispersion_real
    _atom_type_scat_dispersion_imag
    _atom_type_scat_source
    'C' 'C' 0.0033 0.0016
                         'International Tables Vol C Tables 4.2.6.8 and 6.1.1.4'
    'H' 'H' 0.0000 0.0000
                         'International Tables Vol C Tables 4.2.6.8 and 6.1.1.4'
    'O' 'O' 0.0106 0.0060
                         'International Tables Vol C Tables 4.2.6.8 and 6.1.1.4'
    'S' 'S' 0.1246 0.1234
                         'International Tables Vol C Tables 4.2.6.8 and 6.1.1.4'
    'F' 'F' 0.0171 0.0103
                         'International Tables Vol C Tables 4.2.6.8 and 6.1.1.4'
    'N' 'N' 0.0061 0.0033
                         'International Tables Vol C Tables 4.2.6.8 and 6.1.1.4'
_computing_data_collection     '<i>CrysAlis CCD</i> (Oxford Diffraction, 2008)'
_computing_cell_refinement     '<i>CrysAlis RED</i> (Oxford Diffraction, 2008)'
_computing_data_reduction     '<i>CrysAlis RED</i> (Oxford Diffraction, 2008)'
_computing_structure_solution     '<i>SHELXS97</i> (Sheldrick, 2008)'
_computing_structure_refinement     '<i>SHELXL97</i> (Sheldrick, 2008)'
_computing_molecular_graphics     '<i>ORTEP-3</i> (Farrugia, 1997)'
_computing_publication_material
              '<i>SHELXL97</i> (Sheldrick, 2008) and <i>PLATON</i> (Spek, 2009)'
loop_
    _atom_site_type_symbol
    _atom_site_label
    _atom_site_fract_x
    _atom_site_fract_y
    _atom_site_fract_z
    _atom_site_U_iso_or_equiv
    _atom_site_adp_type
    _atom_site_calc_flag
    _atom_site_refinement_flags
    _atom_site_occupancy
    _atom_site_disorder_assembly
    _atom_site_disorder_group
    C C1 0.6362(3) 0.0857(3) 0.60005(15) 0.0534(7) Uani d . 1 . .
    H H1 0.6328 0.1816 0.6067 0.064 Uiso calc R 1 . .
    C C2 0.7417(3) 0.0248(3) 0.59672(17) 0.0647(8) Uani d . 1 . .
    H H2 0.8103 0.0788 0.5999 0.078 Uiso calc R 1 . .
    C C3 0.7481(3) -0.1205(4) 0.58836(19) 0.0703(9) Uani d . 1 . .
    H H3 0.8218 -0.1620 0.5877 0.084 Uiso calc R 1 . .
    C C4 0.6494(3) -0.2020(3) 0.58122(16) 0.0613(8) Uani d . 1 . .
    H H4 0.6561 -0.2979 0.5753 0.074 Uiso calc R 1 . .
    C C5 0.2201(3) -0.2410(3) 0.56540(18) 0.0700(10) Uani d . 1 . .
    H H5 0.2234 -0.3363 0.5567 0.084 Uiso calc R 1 . .
    C C6 0.1149(4) -0.1788(4) 0.5680(2) 0.0859(12) Uani d . 1 . .
    H H6 0.0464 -0.2332 0.5615 0.103 Uiso calc R 1 . .
    C C7 0.1041(3) -0.0366(4) 0.5799(2) 0.0822(11) Uani d . 1 . .
    H H7 0.0296 0.0029 0.5805 0.099 Uiso calc R 1 . .
    C C8 0.2025(3) 0.0440(3) 0.59056(17) 0.0637(9) Uani d . 1 . .
    H H8 0.1954 0.1389 0.5991 0.076 Uiso calc R 1 . .
    C C9 0.4195(3) 0.0648(2) 0.59775(13) 0.0450(7) Uani d . 1 . .
    N N10 0.4351(2) -0.2193(2) 0.57446(11) 0.0476(6) Uani d . 1 . .
    C C11 0.5304(3) 0.0064(3) 0.59353(12) 0.0439(7) Uani d . 1 . .
    C C12 0.5374(3) -0.1418(3) 0.58269(13) 0.0468(7) Uani d . 1 . .
    C C13 0.3168(3) -0.0151(3) 0.58886(14) 0.0493(7) Uani d . 1 . .
    C C14 0.3255(3) -0.1614(3) 0.57599(14) 0.0506(7) Uani d . 1 . .
    C C15 0.4143(2) 0.2199(3) 0.61254(14) 0.0454(7) Uani d . 1 . .
    O O16 0.4005(2) 0.24024(17) 0.67778(10) 0.0597(6) Uani d . 1 . .
    O O17 0.4242(2) 0.30844(19) 0.57195(10) 0.0647(6) Uani d . 1 . .
    C C18 0.4040(3) 0.3808(3) 0.70187(14) 0.0523(8) Uani d . 1 . .
    C C19 0.3003(3) 0.4502(3) 0.70065(17) 0.0635(9) Uani d . 1 . .
    H H19 0.2286 0.4080 0.6836 0.076 Uiso calc R 1 . .
    C C20 0.3034(4) 0.5869(4) 0.7257(2) 0.0763(11) Uani d . 1 . .
    H H20 0.2335 0.6375 0.7252 0.092 Uiso calc R 1 . .
    C C21 0.4108(4) 0.6459(4) 0.7509(2) 0.0797(11) Uani d . 1 . .
    H H21 0.4134 0.7366 0.7679 0.096 Uiso calc R 1 . .
    C C22 0.5133(4) 0.5729(4) 0.7514(2) 0.0815(11) Uani d . 1 . .
    H H22 0.5855 0.6142 0.7683 0.098 Uiso calc R 1 . .
    C C23 0.5108(3) 0.4375(3) 0.72675(17) 0.0669(9) Uani d . 1 . .
    H H23 0.5805 0.3866 0.7272 0.080 Uiso calc R 1 . .
    C C24 0.4419(3) -0.3729(3) 0.56256(17) 0.0637(9) Uani d . 1 . .
    H H24A 0.3966 -0.4213 0.5928 0.095 Uiso calc R 1 . .
    H H24B 0.5232 -0.4026 0.5714 0.095 Uiso calc R 1 . .
    H H24C 0.4102 -0.3937 0.5159 0.095 Uiso calc R 1 . .
    O O25 0.1330(4) 0.3806(6) 0.5581(2) 0.1480(15) Uani d D 1 . .
    H H25A 0.136(7) 0.397(9) 0.5162(16) 0.222 Uiso d D 1 . .
    H H25B 0.064(4) 0.350(10) 0.563(4) 0.222 Uiso d D 1 . .
    S S26 0.15677(9) 0.55386(9) 0.38344(5) 0.0715(4) Uani d . 1 . .
    O O27 0.1121(4) 0.4342(3) 0.41645(19) 0.1242(12) Uani d . 1 . .
    O O28 0.0899(3) 0.6777(3) 0.38719(15) 0.0997(9) Uani d . 1 . .
    O O29 0.2829(3) 0.5641(3) 0.39743(18) 0.1067(10) Uani d . 1 . .
    C C30 0.1269(4) 0.5037(5) 0.2942(2) 0.0903(12) Uani d . 1 . .
    F F31 0.1687(3) 0.6041(3) 0.25626(16) 0.1375(12) Uani d . 1 . .
    F F32 0.0152(3) 0.4950(4) 0.27144(17) 0.1380(12) Uani d . 1 . .
    F F33 0.1787(3) 0.3873(3) 0.28194(15) 0.1227(10) Uani d . 1 . .
loop_
    _atom_site_aniso_label
    _atom_site_aniso_U_11
    _atom_site_aniso_U_22
    _atom_site_aniso_U_33
    _atom_site_aniso_U_12
    _atom_site_aniso_U_13
    _atom_site_aniso_U_23
    C1 0.065(2) 0.0385(14) 0.0567(17) -0.0056(13) 0.0088(14) -0.0035(12)
    C2 0.061(2) 0.0628(19) 0.071(2) -0.0063(16) 0.0092(16) -0.0077(15)
    C3 0.067(2) 0.068(2) 0.076(2) 0.0102(18) 0.0113(17) -0.0048(17)
    C4 0.078(2) 0.0434(16) 0.063(2) 0.0136(15) 0.0108(16) -0.0023(13)
    C5 0.082(3) 0.0491(17) 0.078(2) -0.0199(17) 0.0084(18) -0.0067(15)
    C6 0.063(3) 0.082(3) 0.111(3) -0.027(2) 0.008(2) -0.018(2)
    C7 0.056(2) 0.086(3) 0.104(3) -0.0065(19) 0.011(2) -0.019(2)
    C8 0.064(2) 0.0529(17) 0.074(2) -0.0019(15) 0.0097(17) -0.0084(14)
    C9 0.0643(19) 0.0295(13) 0.0413(14) -0.0039(12) 0.0074(13) -0.0014(10)
    N10 0.0708(17) 0.0262(10) 0.0461(13) -0.0039(10) 0.0091(11) -0.0018(8)
    C11 0.0603(18) 0.0320(13) 0.0392(14) -0.0017(12) 0.0065(12) -0.0017(10)
    C12 0.0670(19) 0.0334(13) 0.0398(14) 0.0012(13) 0.0072(13) 0.0018(10)
    C13 0.0632(19) 0.0371(14) 0.0469(15) -0.0020(13) 0.0058(13) -0.0028(11)
    C14 0.066(2) 0.0377(14) 0.0481(16) -0.0117(13) 0.0071(13) -0.0022(11)
    C15 0.0543(18) 0.0311(13) 0.0505(17) -0.0011(11) 0.0071(13) -0.0024(12)
    O16 0.0985(17) 0.0294(9) 0.0546(13) -0.0024(9) 0.0226(11) -0.0024(8)
    O17 0.1108(19) 0.0318(10) 0.0544(12) -0.0024(10) 0.0214(12) 0.0035(9)
    C18 0.082(2) 0.0329(14) 0.0457(15) -0.0025(14) 0.0201(15) -0.0031(11)
    C19 0.072(2) 0.0525(18) 0.069(2) -0.0098(16) 0.0234(17) -0.0085(14)
    C20 0.090(3) 0.0555(19) 0.091(3) 0.0138(18) 0.039(2) -0.0100(17)
    C21 0.111(3) 0.0485(18) 0.083(3) -0.011(2) 0.026(2) -0.0207(17)
    C22 0.099(3) 0.064(2) 0.080(3) -0.017(2) 0.010(2) -0.0235(18)
    C23 0.077(2) 0.0539(18) 0.069(2) 0.0022(16) 0.0076(17) -0.0084(15)
    C24 0.096(2) 0.0253(13) 0.072(2) -0.0041(14) 0.0191(17) -0.0056(12)
    O25 0.121(3) 0.191(4) 0.130(3) 0.034(3) 0.009(2) 0.014(3)
    S26 0.0867(8) 0.0584(5) 0.0688(6) -0.0088(4) 0.0084(5) -0.0088(4)
    O27 0.174(3) 0.092(2) 0.118(3) -0.020(2) 0.058(2) 0.0251(17)
    O28 0.133(3) 0.0679(16) 0.098(2) 0.0144(16) 0.0154(17) -0.0183(14)
    O29 0.090(2) 0.100(2) 0.119(2) -0.0072(16) -0.0236(17) -0.0098(17)
    C30 0.094(3) 0.081(3) 0.092(3) 0.014(2) 0.001(2) -0.019(2)
    F31 0.192(3) 0.131(2) 0.0935(19) 0.021(2) 0.034(2) 0.0265(16)
    F32 0.105(2) 0.155(3) 0.138(2) 0.0063(18) -0.0372(18) -0.058(2)
    F33 0.161(3) 0.0951(18) 0.110(2) 0.0314(17) 0.0119(17) -0.0364(14)
_geom_special_details
;
 All esds (except the esd in the dihedral angle between two l.s. planes)
 are estimated using the full covariance matrix.  The cell esds are taken
 into account individually in the estimation of esds in distances, angles
 and torsion angles; correlations between esds in cell parameters are only
 used when they are defined by crystal symmetry.  An approximate (isotropic)
 treatment of cell esds is used for estimating esds involving l.s. planes.
;
loop_
    _geom_bond_atom_site_label_1
    _geom_bond_atom_site_label_2
    _geom_bond_site_symmetry_2
    _geom_bond_distance
    _geom_bond_publ_flag
    C1 C2 . 1.345(4) ?
    C1 C11 . 1.414(4) ?
    C1 H1 . 0.9300 ?
    C2 C3 . 1.405(5) ?
    C2 H2 . 0.9300 ?
    C3 C4 . 1.358(5) ?
    C3 H3 . 0.9300 ?
    C4 C12 . 1.404(4) ?
    C4 H4 . 0.9300 ?
    C5 C6 . 1.345(5) ?
    C5 C14 . 1.412(4) ?
    C5 H5 . 0.9300 ?
    C6 C7 . 1.391(5) ?
    C6 H6 . 0.9300 ?
    C7 C8 . 1.351(5) ?
    C7 H7 . 0.9300 ?
    C8 C13 . 1.424(4) ?
    C8 H8 . 0.9300 ?
    C9 C13 . 1.387(4) ?
    C9 C11 . 1.393(4) ?
    C9 C15 . 1.517(3) ?
    N10 C14 . 1.369(4) ?
    N10 C12 . 1.371(4) ?
    N10 C24 . 1.494(3) ?
    C11 C12 . 1.439(4) ?
    C13 C14 . 1.430(4) ?
    C15 O17 . 1.182(3) ?
    C15 O16 . 1.332(3) ?
    O16 C18 . 1.426(3) ?
    C18 C19 . 1.352(5) ?
    C18 C23 . 1.357(5) ?
    C19 C20 . 1.398(5) ?
    C19 H19 . 0.9300 ?
    C20 C21 . 1.374(6) ?
    C20 H20 . 0.9300 ?
    C21 C22 . 1.358(6) ?
    C21 H21 . 0.9300 ?
    C22 C23 . 1.384(5) ?
    C22 H22 . 0.9300 ?
    C23 H23 . 0.9300 ?
    C24 H24A . 0.9600 ?
    C24 H24B . 0.9600 ?
    C24 H24C . 0.9600 ?
    O25 H25A . 0.85(2) ?
    O25 H25B . 0.85(2) ?
    S26 O28 . 1.417(3) ?
    S26 O29 . 1.426(3) ?
    S26 O27 . 1.445(3) ?
    S26 C30 . 1.809(5) ?
    C30 F32 . 1.290(5) ?
    C30 F33 . 1.299(5) ?
    C30 F31 . 1.346(5) ?
loop_
    _geom_angle_atom_site_label_1
    _geom_angle_atom_site_label_2
    _geom_angle_atom_site_label_3
    _geom_angle_site_symmetry_1
    _geom_angle_site_symmetry_3
    _geom_angle
    _geom_angle_publ_flag
    C2 C1 C11 . . 121.2(3) ?
    C2 C1 H1 . . 119.4 ?
    C11 C1 H1 . . 119.4 ?
    C1 C2 C3 . . 119.8(3) ?
    C1 C2 H2 . . 120.1 ?
    C3 C2 H2 . . 120.1 ?
    C4 C3 C2 . . 121.8(3) ?
    C4 C3 H3 . . 119.1 ?
    C2 C3 H3 . . 119.1 ?
    C3 C4 C12 . . 120.1(3) ?
    C3 C4 H4 . . 120.0 ?
    C12 C4 H4 . . 120.0 ?
    C6 C5 C14 . . 119.8(3) ?
    C6 C5 H5 . . 120.1 ?
    C14 C5 H5 . . 120.1 ?
    C5 C6 C7 . . 122.7(3) ?
    C5 C6 H6 . . 118.6 ?
    C7 C6 H6 . . 118.6 ?
    C8 C7 C6 . . 119.7(4) ?
    C8 C7 H7 . . 120.2 ?
    C6 C7 H7 . . 120.2 ?
    C7 C8 C13 . . 120.6(3) ?
    C7 C8 H8 . . 119.7 ?
    C13 C8 H8 . . 119.7 ?
    C13 C9 C11 . . 121.7(2) ?
    C13 C9 C15 . . 120.6(3) ?
    C11 C9 C15 . . 117.7(2) ?
    C14 N10 C12 . . 122.6(2) ?
    C14 N10 C24 . . 118.1(2) ?
    C12 N10 C24 . . 119.3(2) ?
    C9 C11 C1 . . 123.1(2) ?
    C9 C11 C12 . . 118.3(2) ?
    C1 C11 C12 . . 118.6(3) ?
    N10 C12 C4 . . 122.2(2) ?
    N10 C12 C11 . . 119.2(3) ?
    C4 C12 C11 . . 118.6(3) ?
    C9 C13 C8 . . 122.3(2) ?
    C9 C13 C14 . . 119.0(3) ?
    C8 C13 C14 . . 118.7(3) ?
    N10 C14 C5 . . 122.4(3) ?
    N10 C14 C13 . . 119.2(2) ?
    C5 C14 C13 . . 118.5(3) ?
    O17 C15 O16 . . 125.8(2) ?
    O17 C15 C9 . . 124.2(2) ?
    O16 C15 C9 . . 110.0(2) ?
    C15 O16 C18 . . 117.2(2) ?
    C19 C18 C23 . . 123.0(3) ?
    C19 C18 O16 . . 118.4(3) ?
    C23 C18 O16 . . 118.6(3) ?
    C18 C19 C20 . . 118.4(3) ?
    C18 C19 H19 . . 120.8 ?
    C20 C19 H19 . . 120.8 ?
    C21 C20 C19 . . 119.3(3) ?
    C21 C20 H20 . . 120.3 ?
    C19 C20 H20 . . 120.3 ?
    C22 C21 C20 . . 120.6(3) ?
    C22 C21 H21 . . 119.7 ?
    C20 C21 H21 . . 119.7 ?
    C21 C22 C23 . . 120.3(4) ?
    C21 C22 H22 . . 119.8 ?
    C23 C22 H22 . . 119.8 ?
    C18 C23 C22 . . 118.3(4) ?
    C18 C23 H23 . . 120.8 ?
    C22 C23 H23 . . 120.8 ?
    N10 C24 H24A . . 109.5 ?
    N10 C24 H24B . . 109.5 ?
    H24A C24 H24B . . 109.5 ?
    N10 C24 H24C . . 109.5 ?
    H24A C24 H24C . . 109.5 ?
    H24B C24 H24C . . 109.5 ?
    H25A O25 H25B . . 110(3) ?
    O28 S26 O29 . . 117.75(19) ?
    O28 S26 O27 . . 114.5(2) ?
    O29 S26 O27 . . 112.1(2) ?
    O28 S26 C30 . . 104.19(19) ?
    O29 S26 C30 . . 104.5(2) ?
    O27 S26 C30 . . 101.4(2) ?
    F32 C30 F33 . . 109.3(4) ?
    F32 C30 F31 . . 105.2(4) ?
    F33 C30 F31 . . 107.7(4) ?
    F32 C30 S26 . . 113.3(3) ?
    F33 C30 S26 . . 112.4(3) ?
    F31 C30 S26 . . 108.6(3) ?
loop_
    _geom_torsion_atom_site_label_1
    _geom_torsion_atom_site_label_2
    _geom_torsion_atom_site_label_3
    _geom_torsion_atom_site_label_4
    _geom_torsion_site_symmetry_1
    _geom_torsion_site_symmetry_2
    _geom_torsion_site_symmetry_3
    _geom_torsion_site_symmetry_4
    _geom_torsion
    _geom_torsion_publ_flag
    C11 C1 C2 C3 . . . . -1.6(5) ?
    C1 C2 C3 C4 . . . . 2.2(5) ?
    C2 C3 C4 C12 . . . . -0.6(5) ?
    C14 C5 C6 C7 . . . . 0.9(6) ?
    C5 C6 C7 C8 . . . . -1.1(7) ?
    C6 C7 C8 C13 . . . . 0.8(6) ?
    C13 C9 C11 C1 . . . . 177.8(3) ?
    C15 C9 C11 C1 . . . . -2.2(4) ?
    C13 C9 C11 C12 . . . . -2.8(4) ?
    C15 C9 C11 C12 . . . . 177.2(2) ?
    C2 C1 C11 C9 . . . . 178.9(3) ?
    C2 C1 C11 C12 . . . . -0.4(4) ?
    C14 N10 C12 C4 . . . . 179.8(3) ?
    C24 N10 C12 C4 . . . . -0.8(4) ?
    C14 N10 C12 C11 . . . . 0.1(4) ?
    C24 N10 C12 C11 . . . . 179.5(2) ?
    C3 C4 C12 N10 . . . . 178.8(3) ?
    C3 C4 C12 C11 . . . . -1.5(4) ?
    C9 C11 C12 N10 . . . . 2.3(3) ?
    C1 C11 C12 N10 . . . . -178.3(2) ?
    C9 C11 C12 C4 . . . . -177.4(2) ?
    C1 C11 C12 C4 . . . . 2.0(4) ?
    C11 C9 C13 C8 . . . . -177.7(3) ?
    C15 C9 C13 C8 . . . . 2.3(4) ?
    C11 C9 C13 C14 . . . . 0.9(4) ?
    C15 C9 C13 C14 . . . . -179.1(2) ?
    C7 C8 C13 C9 . . . . 178.3(3) ?
    C7 C8 C13 C14 . . . . -0.3(5) ?
    C12 N10 C14 C5 . . . . 178.0(3) ?
    C24 N10 C14 C5 . . . . -1.3(4) ?
    C12 N10 C14 C13 . . . . -2.1(4) ?
    C24 N10 C14 C13 . . . . 178.6(2) ?
    C6 C5 C14 N10 . . . . 179.5(3) ?
    C6 C5 C14 C13 . . . . -0.4(5) ?
    C9 C13 C14 N10 . . . . 1.6(4) ?
    C8 C13 C14 N10 . . . . -179.8(3) ?
    C9 C13 C14 C5 . . . . -178.5(3) ?
    C8 C13 C14 C5 . . . . 0.1(4) ?
    C13 C9 C15 O17 . . . . -104.9(4) ?
    C11 C9 C15 O17 . . . . 75.1(4) ?
    C13 C9 C15 O16 . . . . 76.8(3) ?
    C11 C9 C15 O16 . . . . -103.2(3) ?
    O17 C15 O16 C18 . . . . -3.4(4) ?
    C9 C15 O16 C18 . . . . 174.8(2) ?
    C15 O16 C18 C19 . . . . 94.4(3) ?
    C15 O16 C18 C23 . . . . -87.5(3) ?
    C23 C18 C19 C20 . . . . 0.5(5) ?
    O16 C18 C19 C20 . . . . 178.6(3) ?
    C18 C19 C20 C21 . . . . -0.4(5) ?
    C19 C20 C21 C22 . . . . 0.4(6) ?
    C20 C21 C22 C23 . . . . -0.4(6) ?
    C19 C18 C23 C22 . . . . -0.6(5) ?
    O16 C18 C23 C22 . . . . -178.7(3) ?
    C21 C22 C23 C18 . . . . 0.5(6) ?
    O28 S26 C30 F32 . . . . -53.1(4) ?
    O29 S26 C30 F32 . . . . -177.2(3) ?
    O27 S26 C30 F32 . . . . 66.1(4) ?
    O28 S26 C30 F33 . . . . -177.6(3) ?
    O29 S26 C30 F33 . . . . 58.2(4) ?
    O27 S26 C30 F33 . . . . -58.5(4) ?
    O28 S26 C30 F31 . . . . 63.3(4) ?
    O29 S26 C30 F31 . . . . -60.8(3) ?
    O27 S26 C30 F31 . . . . -177.5(3) ?
loop_
    _geom_hbond_atom_site_label_D
    _geom_hbond_atom_site_label_H
    _geom_hbond_atom_site_label_A
    _geom_hbond_site_symmetry_D
    _geom_hbond_site_symmetry_H
    _geom_hbond_site_symmetry_A
    _geom_hbond_distance_DH
    _geom_hbond_distance_HA
    _geom_hbond_distance_DA
    _geom_hbond_angle_DHA
    _geom_hbond_publ_flag
    C2 H2 O28 1_555 1_555 3_666 0.93 2.59 3.424(4) 149 y
    C8 H8 O25 1_555 1_555 1_555 0.93 2.52 3.360(6) 150 y
    C19 H19 O25 1_555 1_555 1_555 0.93 2.57 3.232(5) 129 y
    C24 H24<i>A</i> <i>Cg</i>4 1_555 1_555 1_545 0.96 2.69 3.484(4) 140 y
    C24 H24<i>C</i> O29 1_555 1_555 1_545 0.96 2.60 3.544(5) 168 y
    O25 H25<i>A</i> O27 1_555 1_555 1_555 0.85(4) 1.98(3) 2.816(5) 170(8) y
    O25 H25<i>B</i> O28 1_555 1_555 3_566 0.86(4) 2.14(6) 2.948(6) 156(7) y
