# Supplementary material for: 10-Methyl-9-phenoxy­carbonyl­acridinium trifluoro­methane­sulfonate monohydrate
Source: Acta Crystallogr Sect E Struct Rep Online. 2010 Mar 24;66(Pt 4):o906–7. doi: 10.1107/S1600536810009979 (PMC2984046; doi:10.1107/S1600536810009979)
Supplement: Supplementary file 2 [file e-66-0o906-Isup2.hkl]

# 
# h,k,l, Fc-squared, Fo-squared, sigma(Fo-squared) and status flag 
# 
data_I
_shelx_title ' DT300210 in P2(1)/n' 
_shelx_refln_list_code          4 
_shelx_F_calc_maximum      397.20 
_exptl_crystal_F_000       992.00 
_reflns_d_resolution_high  0.8377 
 
loop_ 
 _symmetry_equiv_pos_as_xyz 
 'x, y, z' 
 '-x+1/2, y+1/2, -z+1/2' 
 '-x, -y, -z' 
 'x-1/2, -y-1/2, z-1/2' 
 
_cell_length_a    11.3807 
_cell_length_b     9.5785 
_cell_length_c    19.7134 
_cell_angle_alpha  90.000 
_cell_angle_beta   98.172 
_cell_angle_gamma  90.000 
 
_shelx_F_squared_multiplier     1.000 
 
loop_ 
 _refln_index_h 
 _refln_index_k 
 _refln_index_l 
 _refln_F_squared_calc 
 _refln_F_squared_meas 
 _refln_F_squared_sigma 
 _refln_observed_status 
   2   0   0       15.94        1.39      3.59 o 
   4   0   0     6224.31     4719.76     47.37 o 
   6   0   0       14.56       10.75      5.46 o 
   8   0   0        2.74        0.16      5.79 o 
  10   0   0       34.63       27.41     11.91 o 
  12   0   0       25.65       37.63     13.01 o 
   2   1   0     3788.47     4210.74     61.75 o 
   3   1   0     6517.39     5508.02     72.44 o 
   4   1   0     1642.09     1558.88     20.44 o 
   5   1   0       17.91        9.14      3.44 o 
   6   1   0      265.24      255.18      4.01 o 
   7   1   0     2153.71     1997.30     24.59 o 
   8   1   0      140.83      162.34      4.76 o 
   9   1   0      529.08      524.66      8.38 o 
  10   1   0        3.08        4.64      7.36 o 
  11   1   0       38.07       15.64      8.22 o 
  12   1   0        2.71        7.36      8.81 o 
  13   1   0       18.55       23.43      9.85 o 
   0   2   0    16857.37    20199.56    285.26 o 
   1   2   0      665.16      918.82     13.16 o 
   2   2   0     1994.44     1837.22     24.47 o 
   3   2   0      692.30      690.55      7.26 o 
   4   2   0     2364.26     2850.51     27.39 o 
   5   2   0     1113.18     1240.34     18.20 o 
   6   2   0     3422.12     3675.47     56.64 o 
   7   2   0      131.28      138.77      3.97 o 
   8   2   0      104.96      105.01      5.13 o 
   9   2   0        2.29        6.74      5.86 o 
  10   2   0        2.21        8.27      6.59 o 
  11   2   0       43.28       48.34      8.24 o 
  12   2   0        0.89        4.62      8.78 o 
  13   2   0        0.00        5.46      8.50 o 
   1   3   0      797.76      951.78     14.64 o 
   2   3   0     3210.47     3599.07     34.53 o 
   3   3   0      666.99      633.74      9.89 o 
   4   3   0      193.50      287.94      3.13 o 
   5   3   0      120.60      132.99      3.22 o 
   6   3   0       42.25       37.59      3.17 o 
   7   3   0       74.54       59.01      3.81 o 
   8   3   0      374.46      342.94      5.73 o 
   9   3   0        1.03        9.18      5.67 o 
  10   3   0       78.97       89.90      6.54 o 
  11   3   0        0.01        2.64      6.84 o 
  12   3   0        0.09        4.68      7.76 o 
   0   4   0       25.41       38.44      3.18 o 
   1   4   0      572.75      611.94      6.89 o 
   2   4   0      315.30      265.99      3.62 o 
   3   4   0      139.02       94.60      2.61 o 
   4   4   0      204.91      210.32      3.65 o 
   5   4   0       51.17       37.81      2.62 o 
   6   4   0        8.69       10.82      3.13 o 
   7   4   0      258.88      288.57      5.34 o 
   8   4   0        4.68        1.88      5.11 o 
   9   4   0       11.25       16.86      5.48 o 
  10   4   0       11.95       17.01      6.46 o 
  11   4   0       22.35       22.49      7.49 o 
  12   4   0        0.02        0.74      8.20 o 
   1   5   0     1366.82     1921.68     15.47 o 
   2   5   0     1346.19     1707.79     21.22 o 
   3   5   0      794.47      847.24     13.68 o 
   4   5   0      154.84      149.46      3.11 o 
   5   5   0       80.30       91.27      3.08 o 
   6   5   0      300.51      313.27      5.95 o 
   7   5   0       41.49       48.42      4.41 o 
   8   5   0       25.72       39.93      5.63 o 
   9   5   0        1.42        9.50      5.62 o 
  10   5   0       76.83       63.22      7.16 o 
  11   5   0       21.93       19.41      7.21 o 
  12   5   0        0.94       -1.30      8.64 o 
   0   6   0      602.34      636.97      9.06 o 
   1   6   0       74.52       75.66      2.74 o 
   2   6   0      347.00      334.31      4.94 o 
   3   6   0        0.69        1.14      1.94 o 
   4   6   0       45.99       53.09      2.63 o 
   5   6   0     1309.01     1522.81     21.82 o 
   6   6   0        0.05        0.68      4.19 o 
   7   6   0        0.38        3.63      4.71 o 
   8   6   0       10.14       12.25      6.01 o 
   9   6   0        4.62       10.31      7.83 o 
  10   6   0        2.75        2.24      7.39 o 
  11   6   0        3.40        1.28      9.07 o 
   1   7   0       74.35       59.86      3.02 o 
   2   7   0      365.82      454.76      7.45 o 
   3   7   0      239.55      266.72      4.39 o 
   4   7   0        6.40        6.84      2.83 o 
   5   7   0     1703.70     2131.05     32.43 o 
   6   7   0       30.67       34.37      4.07 o 
   7   7   0        2.24        9.17      4.88 o 
   8   7   0       54.30       53.04      6.26 o 
   9   7   0       31.28       32.51      7.15 o 
  10   7   0        6.38        6.85      8.27 o 
   0   8   0       87.90       91.04      5.55 o 
   1   8   0        4.91        1.80      3.83 o 
   2   8   0       27.51       28.08      3.87 o 
   3   8   0       58.10       58.75      3.23 o 
   4   8   0      181.33      195.13      4.23 o 
   5   8   0        3.73        0.74      3.08 o 
   6   8   0      120.69       81.68      4.56 o 
   7   8   0       30.66       33.49      5.46 o 
   8   8   0        0.01        2.59      5.60 o 
   9   8   0        8.21       15.02      6.60 o 
   1   9   0       58.15       61.46      4.76 o 
   2   9   0       13.72       12.20      4.35 o 
   3   9   0       60.86       54.82      4.40 o 
   4   9   0       21.29       19.75      3.77 o 
   5   9   0        8.12       13.52      4.54 o 
   6   9   0        1.50       -1.08      5.98 o 
   7   9   0       16.74       15.44      6.63 o 
   8   9   0        1.65        7.29      9.49 o 
   0  10   0       74.84       71.08      8.84 o 
   1  10   0        4.36        4.78      6.13 o 
   2  10   0       20.24       20.98      5.71 o 
   3  10   0       21.48       20.47      6.55 o 
   4  10   0        0.37       -1.93      6.21 o 
   5  10   0        0.87        1.00      7.74 o 
   6  10   0        0.95        0.10      8.94 o 
   1  11   0        9.71       12.91      9.09 o 
   2  11   0        6.50        3.28      8.09 o 
   3  11   0        1.39       -0.57      8.08 o 
 -13   0   1        6.66        5.38     14.02 o 
 -11   0   1       12.29       13.92     11.77 o 
  -9   0   1      738.28      663.40     16.28 o 
  -7   0   1       12.59        5.12      6.87 o 
  -5   0   1      565.53      484.48      6.60 o 
  -3   0   1      898.04      681.21     19.65 o 
   3   0   1    10717.69     9452.80    185.34 o 
   5   0   1     1522.57     1201.18     12.22 o 
   7   0   1     3551.05     3469.71     39.41 o 
   9   0   1     2591.54     2847.59     71.50 o 
  11   0   1       19.78        6.49     11.62 o 
  13   0   1        1.56       -0.40     13.76 o 
 -13   1   1        4.87       13.33      9.75 o 
 -12   1   1        0.04        1.55      8.70 o 
 -11   1   1        5.49       16.01      8.13 o 
 -10   1   1       44.58       27.07      6.97 o 
  -9   1   1      166.93      215.50      6.46 o 
  -8   1   1       45.99       41.62      4.10 o 
  -7   1   1      263.67      314.20      7.13 o 
  -6   1   1      305.23      217.47      4.76 o 
  -5   1   1      412.13      465.27      4.70 o 
  -4   1   1       76.56       45.11      2.90 o 
  -3   1   1      599.34      611.47      7.65 o 
  -2   1   1    20465.68    19592.84    292.99 o 
   1   1   1       95.79      232.59      3.05 o 
   2   1   1    22855.85    22772.64    194.49 o 
   3   1   1      411.17      347.92      4.29 o 
   4   1   1     3971.87     3250.96     21.31 o 
   5   1   1      354.24      398.29      4.51 o 
   6   1   1       74.73       92.41      3.94 o 
   7   1   1       10.86        6.42      3.69 o 
   8   1   1       69.98       75.34      3.69 o 
   9   1   1      154.28      155.75      7.02 o 
  10   1   1        0.01       -1.04      7.06 o 
  11   1   1       10.92        9.07      8.22 o 
  12   1   1        0.70       -2.88      9.95 o 
  13   1   1        4.02        7.19     10.48 o 
 -13   2   1        0.09        4.07     10.77 o 
 -12   2   1        0.08        4.93      8.70 o 
 -11   2   1       37.96       43.15      7.66 o 
 -10   2   1      118.71      140.97      7.40 o 
  -9   2   1      587.29      619.79      8.14 o 
  -8   2   1      127.44       99.38      5.15 o 
  -7   2   1      128.54      149.47      4.49 o 
  -6   2   1       41.10       53.39      3.68 o 
  -5   2   1     1930.69     2096.06     16.67 o 
  -4   2   1     1608.80     1789.77     22.49 o 
  -3   2   1     6533.85     6810.85     98.99 o 
  -2   2   1      921.12      734.74     12.46 o 
  -1   2   1       95.18       50.63      2.24 o 
   0   2   1     1938.78     1769.41     18.81 o 
   1   2   1    14532.96    16491.48    278.94 o 
   2   2   1        9.04        5.99      2.47 o 
   3   2   1      880.37      906.44     11.92 o 
   4   2   1      260.83      323.52      3.66 o 
   5   2   1      475.61      465.91      6.95 o 
   6   2   1       11.67        1.21      3.11 o 
   7   2   1       43.26       30.27      2.63 o 
   8   2   1       17.91       15.14      4.26 o 
   9   2   1        6.59        3.20      5.03 o 
  10   2   1       10.31       17.63      6.95 o 
  11   2   1        3.49        1.31      8.39 o 
  12   2   1        6.89        8.94      7.54 o 
  13   2   1       23.25       38.01     10.42 o 
 -13   3   1        3.07        7.69      9.04 o 
 -12   3   1        1.37       10.10      7.80 o 
 -11   3   1        5.87        4.07      7.80 o 
 -10   3   1       72.40       61.62      7.00 o 
  -9   3   1        6.72       17.51      6.58 o 
  -8   3   1       10.00       26.65      6.03 o 
  -7   3   1       65.97       82.63      3.80 o 
  -6   3   1      427.94      438.84      4.43 o 
  -5   3   1      438.01      554.03      7.75 o 
  -4   3   1        9.35        9.55      2.72 o 
  -3   3   1       76.96       62.66      2.54 o 
  -2   3   1      118.03      110.91      2.23 o 
  -1   3   1      921.94      971.08     10.12 o 
   0   3   1       73.38      121.67      2.21 o 
   1   3   1       13.86        0.50      2.20 o 
   2   3   1     1178.77     1379.15     19.00 o 
   3   3   1      785.70      858.97     14.43 o 
   4   3   1      438.74      510.04      7.56 o 
   5   3   1      623.78      824.99     10.54 o 
   6   3   1      448.69      467.24      8.00 o 
   7   3   1        5.44        1.85      3.29 o 
   8   3   1       97.34       71.64      4.50 o 
   9   3   1       88.23       88.53      5.13 o 
  10   3   1        1.72       -0.53      6.54 o 
  11   3   1        9.20       18.83      7.03 o 
  12   3   1        0.14        3.83      7.94 o 
 -12   4   1        0.59       -0.65      7.64 o 
 -11   4   1        9.57        3.67      7.25 o 
 -10   4   1       24.55        7.67      6.64 o 
  -9   4   1       26.59       31.83      6.32 o 
  -8   4   1      351.26      324.80      7.68 o 
  -7   4   1        0.17        6.70      4.23 o 
  -6   4   1       18.63       12.03      3.38 o 
  -5   4   1       55.48       73.30      2.98 o 
  -4   4   1     1942.92     2133.75     31.90 o 
  -3   4   1        5.06        4.83      2.37 o 
  -2   4   1      799.56      790.71     10.13 o 
  -1   4   1      325.11      399.37      7.27 o 
   0   4   1      100.78      201.62      2.68 o 
   1   4   1     1002.45     1136.39     14.55 o 
   2   4   1      192.41      177.32      3.34 o 
   3   4   1      142.84      117.12      2.56 o 
   4   4   1     1090.63     1099.64     15.97 o 
   5   4   1      168.97      140.24      3.11 o 
   6   4   1      432.94      394.93      6.21 o 
   7   4   1        0.25        2.51      3.92 o 
   8   4   1      167.40      189.31      4.68 o 
   9   4   1       41.00       21.89      5.11 o 
  10   4   1       31.58       14.61      5.42 o 
  11   4   1        2.93        6.67      6.80 o 
  12   4   1        9.70        8.42      7.25 o 
 -12   5   1        0.20        3.20      8.42 o 
 -11   5   1       22.97       17.30      7.39 o 
 -10   5   1       56.86       54.73      7.33 o 
  -9   5   1       19.49        6.03      6.94 o 
  -8   5   1        1.38        0.59      5.27 o 
  -7   5   1      431.62      486.39     10.90 o 
  -6   5   1       50.22       73.84      4.39 o 
  -5   5   1       67.67       61.05      2.92 o 
  -4   5   1      201.44      186.54      2.99 o 
  -3   5   1     1092.35     1112.05     15.74 o 
  -2   5   1      552.56      532.29      6.28 o 
  -1   5   1       22.75       35.40      2.78 o 
   0   5   1     2333.52     3295.31     22.91 o 
   1   5   1     2496.08     2986.52     24.40 o 
   2   5   1      182.97      235.51      4.60 o 
   3   5   1       52.81       49.58      2.43 o 
   4   5   1      583.40      563.41      9.65 o 
   5   5   1      149.66      155.41      3.66 o 
   6   5   1       51.89       57.18      3.24 o 
   7   5   1       65.86       60.17      3.97 o 
   8   5   1       28.38       12.08      4.37 o 
   9   5   1      475.18      497.19      7.83 o 
  10   5   1       54.50       42.41      6.13 o 
  11   5   1        0.94        5.91      7.92 o 
 -11   6   1        0.00       -3.16      9.65 o 
 -10   6   1       22.66       17.62      7.99 o 
  -9   6   1      104.09       79.36      7.32 o 
  -8   6   1       28.87       40.45      5.51 o 
  -7   6   1        0.03       -1.46      4.61 o 
  -6   6   1      983.24     1081.43     16.57 o 
  -5   6   1     1367.32     1504.59     23.47 o 
  -4   6   1      107.72      104.24      2.58 o 
  -3   6   1        9.39        8.07      1.90 o 
  -2   6   1       70.38      105.91      2.27 o 
  -1   6   1        8.58        3.98      2.64 o 
   0   6   1      437.32      613.23      5.47 o 
   1   6   1        4.24       -0.35      1.49 o 
   2   6   1      612.41      722.12     11.29 o 
   3   6   1      283.49      305.03      4.90 o 
   4   6   1       74.20       68.31      2.89 o 
   5   6   1       47.62       39.80      3.69 o 
   6   6   1        6.43        8.02      3.89 o 
   7   6   1       83.18       83.15      4.46 o 
   8   6   1      206.96      222.41      6.11 o 
   9   6   1       19.29       20.39      6.56 o 
  10   6   1        0.00        5.04      8.31 o 
  11   6   1       10.03        7.98      8.86 o 
 -10   7   1        0.43        3.27      7.47 o 
  -9   7   1        0.73        3.29      6.54 o 
  -8   7   1       10.14       11.16      6.25 o 
  -7   7   1        0.07       -2.32      4.90 o 
  -6   7   1      365.79      395.40      6.36 o 
  -5   7   1      305.05      380.67      4.77 o 
  -4   7   1     1913.95     2129.22     26.54 o 
  -3   7   1      285.29      298.89      6.04 o 
  -2   7   1       51.98       45.73      2.18 o 
  -1   7   1      503.90      625.31      7.88 o 
   0   7   1       56.51       59.53      3.20 o 
   1   7   1       26.36       31.21      3.00 o 
   2   7   1      243.21      285.18      5.57 o 
   3   7   1      361.57      398.70      9.02 o 
   4   7   1      407.41      455.91      7.21 o 
   5   7   1       19.96       28.53      3.81 o 
   6   7   1       42.03       34.81      4.13 o 
   7   7   1       42.69       40.40      4.82 o 
   8   7   1       44.26       38.58      6.05 o 
   9   7   1       23.38       12.58      6.82 o 
  10   7   1        9.30        7.46      7.86 o 
  -9   8   1        5.58        7.93      7.44 o 
  -8   8   1        8.24        2.52      6.42 o 
  -7   8   1       43.24       53.49      5.04 o 
  -6   8   1       88.86       75.67      4.66 o 
  -5   8   1       41.13       33.84      3.39 o 
  -4   8   1      525.42      548.98     11.21 o 
  -3   8   1      148.10      147.87      3.70 o 
  -2   8   1       29.90       45.34      3.64 o 
  -1   8   1       20.48       15.60      3.83 o 
   0   8   1      179.75      221.89      4.66 o 
   1   8   1      370.01      396.39      6.78 o 
   2   8   1      137.33      154.78      4.93 o 
   3   8   1       88.04      105.02      3.57 o 
   4   8   1      160.19      191.04      4.42 o 
   5   8   1       37.12       48.67      3.48 o 
   6   8   1        9.87       13.68      4.77 o 
   7   8   1        5.14        2.31      4.93 o 
   8   8   1        6.72        4.29      5.64 o 
   9   8   1        2.05        3.62      6.46 o 
  -8   9   1        8.29        8.85      8.12 o 
  -7   9   1        2.05        5.95      6.45 o 
  -6   9   1        7.22       11.39      6.13 o 
  -5   9   1       10.31        3.18      6.15 o 
  -4   9   1        0.15        1.53      4.09 o 
  -3   9   1        4.03        2.89      3.59 o 
  -2   9   1       38.59       44.52      4.39 o 
  -1   9   1       51.74       51.39      4.41 o 
   0   9   1      320.69      364.94      9.73 o 
   1   9   1       23.69       24.39      5.28 o 
   2   9   1       28.31       31.87      4.74 o 
   3   9   1        0.74        0.38      2.50 o 
   4   9   1       14.07       15.94      4.16 o 
   5   9   1       11.06       11.90      5.48 o 
   6   9   1        5.30        4.47      5.92 o 
   7   9   1        7.65        4.93      6.58 o 
   8   9   1        5.70       10.10      7.46 o 
  -6  10   1        9.44       12.30      8.63 o 
  -5  10   1        1.91       -0.19      7.27 o 
  -4  10   1        1.40        4.89      6.33 o 
  -3  10   1       39.06       32.55      6.60 o 
  -2  10   1       55.07       45.86      6.58 o 
  -1  10   1      145.19      133.06      6.33 o 
   0  10   1        1.38        2.00      7.37 o 
   1  10   1       16.11       22.19      6.99 o 
   2  10   1       14.01        8.69      5.85 o 
   3  10   1       63.33       59.58      6.20 o 
   4  10   1        9.99        6.54      6.45 o 
   5  10   1        0.16        1.03      6.83 o 
   6  10   1        4.14        0.09      8.01 o 
  -3  11   1       12.50       11.22      7.49 o 
  -2  11   1        3.52        4.44      7.46 o 
  -1  11   1       17.55       10.97      8.61 o 
   0  11   1        5.17        4.82      9.09 o 
   1  11   1        9.31        4.34      8.42 o 
   2  11   1       30.18       33.22      8.37 o 
   3  11   1       12.06       21.85      7.67 o 
 -12   0   2        1.17       15.17     12.49 o 
 -10   0   2      336.46      337.06     11.93 o 
  -8   0   2        4.08        1.99      5.46 o 
  -6   0   2      544.04      574.99     12.70 o 
  -4   0   2     4887.18     4862.16    106.03 o 
  -2   0   2    23064.89    22574.05    988.97 o 
   2   0   2     8680.82     8836.09    161.43 o 
   4   0   2       48.33       43.47      5.78 o 
   6   0   2     2335.28     2223.57     30.75 o 
   8   0   2       34.32       28.94      7.51 o 
  10   0   2     1849.18     2137.24     50.99 o 
  12   0   2        2.01       17.00     12.94 o 
 -13   1   2        0.24       11.16     10.98 o 
 -12   1   2       12.52        4.22      9.49 o 
 -11   1   2       10.71        5.03      7.47 o 
 -10   1   2      112.67      118.70      7.69 o 
  -9   1   2      248.18      343.50      7.09 o 
  -8   1   2        1.17        4.55      4.13 o 
  -7   1   2      104.33      108.69      4.47 o 
  -6   1   2      214.05      244.68      4.55 o 
  -5   1   2     1995.45     1996.71     25.79 o 
  -4   1   2     2103.47     2032.09     21.18 o 
  -3   1   2      577.07      672.71     12.33 o 
  -2   1   2      355.34      419.81      8.80 o 
  -1   1   2     2110.62     2330.29     40.52 o 
   0   1   2      769.65      762.85      8.11 o 
   1   1   2    10772.43    10881.04    128.76 o 
   2   1   2      897.46      537.43      6.11 o 
   3   1   2     1038.21     1006.13     15.09 o 
   4   1   2     1594.95     1614.28     20.24 o 
   5   1   2     2034.05     1876.47     20.72 o 
   6   1   2      620.45      689.72      7.44 o 
   7   1   2       59.26       48.33      2.80 o 
   8   1   2        8.71        2.41      4.13 o 
   9   1   2      316.80      302.08      8.12 o 
  10   1   2       22.73       23.32      7.16 o 
  11   1   2        2.64       -0.18      7.74 o 
  12   1   2        8.37        7.51      9.69 o 
  13   1   2        3.05       -5.06     10.67 o 
 -13   2   2        6.33       18.56     11.40 o 
 -12   2   2       13.63       14.26      8.84 o 
 -11   2   2       10.35       13.46      8.13 o 
 -10   2   2        0.85       11.53      7.50 o 
  -9   2   2        0.37       39.22      6.44 o 
  -8   2   2      490.25      494.49      9.83 o 
  -7   2   2      510.36      518.50      7.91 o 
  -6   2   2        9.52       12.60      3.35 o 
  -5   2   2      297.66      300.92      3.93 o 
  -4   2   2     1422.52     1492.75     20.28 o 
  -3   2   2     1919.83     1834.24     23.55 o 
  -2   2   2      708.42      686.41      8.96 o 
  -1   2   2        0.03        2.81      1.91 o 
   0   2   2     6091.31     6352.05     85.22 o 
   1   2   2     2220.66     1756.53     18.64 o 
   2   2   2      930.17      967.70      9.08 o 
   3   2   2       93.34       53.61      2.54 o 
   4   2   2     7486.26     7674.44     63.74 o 
   5   2   2     3684.86     3918.71     37.23 o 
   6   2   2     1142.76     1098.64     15.17 o 
   7   2   2      115.44       88.41      3.31 o 
   8   2   2      324.61      312.10      5.64 o 
   9   2   2        0.89        1.81      5.24 o 
  10   2   2       11.36       18.73      4.90 o 
  11   2   2        0.00        2.60      7.83 o 
  12   2   2        1.81       -0.95      7.34 o 
  13   2   2        5.80        1.34     10.46 o 
 -13   3   2        0.13       -0.25      9.78 o 
 -12   3   2        0.07        2.89      8.68 o 
 -11   3   2        1.71        7.93      8.01 o 
 -10   3   2      165.44      165.47      8.55 o 
  -9   3   2       23.80       29.33      6.86 o 
  -8   3   2        0.00        6.52      6.48 o 
  -7   3   2      165.78      199.84      4.26 o 
  -6   3   2     1011.94      919.83     14.94 o 
  -5   3   2      764.69     1066.69     14.86 o 
  -4   3   2      170.39      158.85      2.77 o 
  -3   3   2      363.71      357.55      5.38 o 
  -2   3   2     6623.62     7045.50     69.22 o 
  -1   3   2     3626.25     3534.07     40.94 o 
   0   3   2     3137.24     3551.15     28.63 o 
   1   3   2      196.35      263.24      3.19 o 
   2   3   2      670.83      847.76     12.35 o 
   3   3   2        2.84        0.50      2.32 o 
   4   3   2      229.11      298.43      4.16 o 
   5   3   2       10.37        1.97      2.64 o 
   6   3   2      500.86      400.25      5.26 o 
   7   3   2        1.10        0.54      3.50 o 
   8   3   2        0.07        3.74      3.89 o 
   9   3   2        1.22        4.12      5.36 o 
  10   3   2       14.74       15.91      5.58 o 
  11   3   2        3.47        6.07      7.19 o 
  12   3   2        9.30        0.60      7.70 o 
 -12   4   2        3.76        1.90      8.10 o 
 -11   4   2       15.57       11.38      7.69 o 
 -10   4   2       45.23       47.38      6.77 o 
  -9   4   2      677.71      761.75     14.04 o 
  -8   4   2      117.38      153.22      7.24 o 
  -7   4   2      323.82      331.41      6.07 o 
  -6   4   2      140.33      125.96      3.55 o 
  -5   4   2       54.78       49.81      3.05 o 
  -4   4   2      135.45      118.34      2.89 o 
  -3   4   2       30.72       31.66      2.69 o 
  -2   4   2     2395.99     2550.02     23.82 o 
  -1   4   2     1228.54     1744.87     15.76 o 
   0   4   2      537.26      695.20      8.62 o 
   1   4   2       40.23       37.78      1.96 o 
   2   4   2      139.12      176.18      2.53 o 
   3   4   2      524.61      572.20      8.77 o 
   4   4   2       45.36       32.83      2.82 o 
   5   4   2      336.20      413.75      8.16 o 
   6   4   2      110.05      119.82      3.22 o 
   7   4   2      344.81      332.29      4.75 o 
   8   4   2       63.37       73.91      4.40 o 
   9   4   2       84.18      111.84      5.73 o 
  10   4   2        0.56        1.20      5.85 o 
  11   4   2       15.56       10.39      6.71 o 
  12   4   2        1.85        3.83      7.00 o 
 -12   5   2        4.96       13.29     10.70 o 
 -11   5   2        7.62        6.61      7.67 o 
 -10   5   2       35.02       38.39      7.38 o 
  -9   5   2        8.55       15.49      7.54 o 
  -8   5   2        2.62        7.94      5.21 o 
  -7   5   2        2.36       12.42      4.75 o 
  -6   5   2      176.44      182.68      4.58 o 
  -5   5   2      190.02      241.00      4.38 o 
  -4   5   2       46.18       63.82      2.95 o 
  -3   5   2     1157.41     1186.50     16.05 o 
  -2   5   2     1659.34     1693.70     18.59 o 
  -1   5   2     1835.67     2528.58     27.12 o 
   0   5   2     4571.33     6070.32     36.00 o 
   1   5   2       10.21        0.19      2.09 o 
   2   5   2       82.64       60.05      2.37 o 
   3   5   2       21.18       23.01      2.42 o 
   4   5   2       23.40       20.80      2.93 o 
   5   5   2       44.83       53.13      2.78 o 
   6   5   2      219.62      238.91      4.00 o 
   7   5   2       96.31       99.39      4.04 o 
   8   5   2       25.83       29.18      4.34 o 
   9   5   2      252.50      244.08      5.39 o 
  10   5   2       10.86        8.14      6.40 o 
  11   5   2        0.32       -6.31      8.05 o 
 -11   6   2        6.90       14.59     10.28 o 
 -10   6   2       26.01       21.59      8.42 o 
  -9   6   2        1.41        5.26      7.00 o 
  -8   6   2       11.23       16.67      5.27 o 
  -7   6   2      139.47      151.89      4.87 o 
  -6   6   2       27.96       30.18      4.93 o 
  -5   6   2      531.02      665.66      9.21 o 
  -4   6   2      386.71      502.06      5.84 o 
  -3   6   2      963.13     1115.31     12.28 o 
  -2   6   2      134.01      138.47      2.71 o 
  -1   6   2        6.16        8.41      2.97 o 
   0   6   2      750.37      982.73      8.64 o 
   1   6   2      236.23      331.72      5.06 o 
   2   6   2      116.03      134.70      3.19 o 
   3   6   2       33.08       45.97      2.24 o 
   4   6   2      208.46      264.34      4.39 o 
   5   6   2        5.00        2.18      3.83 o 
   6   6   2      111.32      108.59      4.22 o 
   7   6   2       16.99       15.87      3.34 o 
   8   6   2       28.69       32.57      4.09 o 
   9   6   2        1.83        3.59      4.71 o 
  10   6   2        9.01       11.85      8.16 o 
  11   6   2        0.68        6.23      8.58 o 
 -10   7   2       22.93       26.75      8.06 o 
  -9   7   2        1.41       -1.73      6.88 o 
  -8   7   2       47.07       24.08      6.58 o 
  -7   7   2       58.86       83.03      5.22 o 
  -6   7   2      178.73      195.69      4.63 o 
  -5   7   2      164.06      150.39      3.98 o 
  -4   7   2     1472.54     1726.66     25.57 o 
  -3   7   2      251.34      268.91      5.39 o 
  -2   7   2       11.99       17.33      2.86 o 
  -1   7   2       72.46       60.58      3.72 o 
   0   7   2      495.85      579.58      4.60 o 
   1   7   2      817.68      915.22     13.86 o 
   2   7   2      516.31      612.52      9.30 o 
   3   7   2      566.64      698.50     11.87 o 
   4   7   2       15.37        6.75      3.42 o 
   5   7   2      454.53      518.99      9.05 o 
   6   7   2      110.35      112.14      4.66 o 
   7   7   2       14.48       17.06      4.42 o 
   8   7   2       11.33        9.91      5.96 o 
   9   7   2        2.89        4.98      7.28 o 
  10   7   2       17.74       12.03      7.58 o 
  -9   8   2        8.73        7.57      6.64 o 
  -8   8   2       14.95       15.79      5.97 o 
  -7   8   2       44.88       51.68      4.83 o 
  -6   8   2       90.38       60.39      4.16 o 
  -5   8   2        8.41       10.40      3.18 o 
  -4   8   2      774.91      954.08     15.80 o 
  -3   8   2       27.09       27.49      2.62 o 
  -2   8   2       80.23       83.23      3.96 o 
  -1   8   2        1.22        2.94      4.14 o 
   0   8   2      108.35      128.57      4.58 o 
   1   8   2        9.75       14.83      3.78 o 
   2   8   2       60.79       67.94      2.63 o 
   3   8   2       20.71       16.66      3.54 o 
   4   8   2      280.96      274.45      5.56 o 
   5   8   2       68.93       67.84      4.37 o 
   6   8   2        6.48        5.82      4.33 o 
   7   8   2        3.27       -1.36      5.26 o 
   8   8   2       25.50       27.87      5.47 o 
   9   8   2        1.19       -3.45      6.51 o 
  -8   9   2       19.57       17.60      8.12 o 
  -7   9   2        0.01        2.73      7.35 o 
  -6   9   2        1.07        0.39      5.58 o 
  -5   9   2      133.76      154.93      6.21 o 
  -4   9   2        0.06        3.49      3.60 o 
  -3   9   2       25.76       21.91      4.70 o 
  -2   9   2      188.28      170.84      4.74 o 
  -1   9   2       54.01       42.95      4.28 o 
   0   9   2       78.90       65.35      5.56 o 
   1   9   2      352.29      415.48      8.15 o 
   2   9   2        2.15       -0.44      4.31 o 
   3   9   2        0.00       -2.04      3.27 o 
   4   9   2        0.86        2.36      4.62 o 
   5   9   2        0.13       -0.86      5.41 o 
   6   9   2       21.42       24.53      5.53 o 
   7   9   2       15.73       22.49      6.30 o 
   8   9   2        0.52        6.34      8.75 o 
  -6  10   2       62.89       81.78      8.49 o 
  -5  10   2        0.16       -0.59      6.40 o 
  -4  10   2       45.79       41.71      6.69 o 
  -3  10   2       29.67       22.41      6.40 o 
  -2  10   2      188.29      203.33      7.23 o 
  -1  10   2        0.02        1.14      5.71 o 
   0  10   2        6.82        9.41      7.09 o 
   1  10   2       22.71       13.31      6.98 o 
   2  10   2        5.36        5.68      6.37 o 
   3  10   2        3.83       -1.73      6.22 o 
   4  10   2        8.97        0.03      6.47 o 
   5  10   2        6.44        3.28      6.80 o 
   6  10   2       17.75       19.64      7.40 o 
  -3  11   2       17.77       25.96      7.54 o 
  -2  11   2        0.51        5.55      7.81 o 
  -1  11   2       30.48       18.19      8.07 o 
   0  11   2       46.19       36.78      9.43 o 
   1  11   2      121.89      102.22      9.01 o 
   2  11   2        0.85        5.25      8.06 o 
   3  11   2       60.78       68.52      8.44 o 
 -13   0   3        2.49       12.05     15.37 o 
 -11   0   3       83.05       68.29     11.84 o 
  -9   0   3       97.93       92.82      8.11 o 
  -7   0   3       10.31        5.12      6.96 o 
  -5   0   3       24.04       30.66      6.15 o 
  -3   0   3     5041.78     4223.84     74.82 o 
   1   0   3       10.36        1.62      5.28 o 
   3   0   3     4418.05     4143.87     33.96 o 
   5   0   3      589.65      781.24     15.62 o 
   7   0   3      852.54     1015.69     12.45 o 
   9   0   3     1356.97     1433.32     21.18 o 
  11   0   3       13.65       20.82     11.95 o 
  13   0   3        4.81        4.74     13.96 o 
 -13   1   3        1.47        4.68     11.38 o 
 -12   1   3        2.79       -4.54      9.30 o 
 -11   1   3        0.04       -2.79      9.08 o 
 -10   1   3      216.15      262.99      9.18 o 
  -9   1   3      676.88      673.34      9.28 o 
  -8   1   3      190.80      229.27      4.94 o 
  -7   1   3       29.09       26.56      3.19 o 
  -6   1   3        9.21       14.59      3.42 o 
  -5   1   3      913.74     1057.43     11.03 o 
  -4   1   3     2571.80     2560.91     45.62 o 
  -3   1   3      308.24      360.54      4.65 o 
  -2   1   3      115.06       25.49      4.26 o 
  -1   1   3     1718.22     1652.71     15.80 o 
   0   1   3     7430.40     8536.97    116.55 o 
   1   1   3        1.94        4.74      2.34 o 
   2   1   3     1004.11     1062.13     11.27 o 
   3   1   3      499.07      556.78      6.54 o 
   4   1   3     2896.29     2384.79     28.56 o 
   5   1   3        5.26       11.71      3.34 o 
   6   1   3     1307.92     1221.77     12.82 o 
   7   1   3      428.77      381.60      4.91 o 
   8   1   3      187.61      184.55      4.92 o 
   9   1   3       82.05       66.48      5.29 o 
  10   1   3       41.05       43.12      4.23 o 
  11   1   3        7.47        3.76      6.62 o 
  12   1   3        4.30        0.72      8.99 o 
  13   1   3        2.09        5.35      9.95 o 
 -13   2   3        0.02       -1.13     12.09 o 
 -12   2   3        7.98       14.33      9.44 o 
 -11   2   3       49.56       43.31      8.91 o 
 -10   2   3       30.33       35.27      7.13 o 
  -9   2   3       20.59       19.75      6.54 o 
  -8   2   3       24.23       40.70      5.65 o 
  -7   2   3       54.02       82.01      3.49 o 
  -6   2   3      460.37      484.21      7.29 o 
  -5   2   3       15.95       23.23      2.99 o 
  -4   2   3      122.83       78.01      3.31 o 
  -3   2   3     1125.04     1107.05     11.84 o 
  -2   2   3     3344.61     3261.89     31.38 o 
  -1   2   3     5754.00     5744.72     56.00 o 
   0   2   3    11701.47    12479.58    160.20 o 
   1   2   3      423.47      442.05      6.42 o 
   2   2   3      140.04      100.73      2.55 o 
   3   2   3        3.50       13.24      2.56 o 
   4   2   3        9.61       16.54      2.81 o 
   5   2   3      877.55     1024.48     12.87 o 
   6   2   3       67.73       65.99      3.65 o 
   7   2   3      192.57      205.52      3.89 o 
   8   2   3        9.69        9.08      3.34 o 
   9   2   3        5.78        7.95      5.22 o 
  10   2   3       12.72       18.08      5.20 o 
  11   2   3       58.00       73.95      7.14 o 
  12   2   3        0.26        7.02      9.45 o 
 -13   3   3        0.18        2.91     10.21 o 
 -12   3   3        1.48       -4.66      9.22 o 
 -11   3   3       12.80       13.26      9.39 o 
 -10   3   3       17.76       26.77      7.87 o 
  -9   3   3      132.83      154.91      7.33 o 
  -8   3   3       41.92       50.75      5.04 o 
  -7   3   3       25.72       27.86      3.61 o 
  -6   3   3        6.78       19.83      3.16 o 
  -5   3   3     1383.84     1592.05     21.71 o 
  -4   3   3      699.70      801.29     11.22 o 
  -3   3   3      321.06      347.78      5.20 o 
  -2   3   3      186.22      166.88      2.61 o 
  -1   3   3     1097.28      911.27     10.25 o 
   0   3   3      363.38      209.16      2.38 o 
   1   3   3      748.88      805.00      6.88 o 
   2   3   3        6.98        0.51      2.30 o 
   3   3   3       45.10       39.60      2.52 o 
   4   3   3      394.57      333.43      4.99 o 
   5   3   3       60.62       96.91      2.78 o 
   6   3   3      135.62      122.03      3.38 o 
   7   3   3        4.92        2.71      3.17 o 
   8   3   3        1.42        0.93      3.74 o 
   9   3   3        1.18        1.99      3.96 o 
  10   3   3        8.15        5.76      5.60 o 
  11   3   3        0.00        4.78      6.40 o 
  12   3   3        0.28       -3.03      7.81 o 
 -12   4   3        9.44       16.77      8.78 o 
 -11   4   3        8.67        9.05      8.63 o 
 -10   4   3        2.01       -0.27      7.69 o 
  -9   4   3       29.08       61.34      8.78 o 
  -8   4   3       14.22       45.06      5.65 o 
  -7   4   3      412.66      536.50      8.21 o 
  -6   4   3      837.86      880.27     13.02 o 
  -5   4   3      595.09      758.74      9.74 o 
  -4   4   3     1197.90     1185.85     13.81 o 
  -3   4   3       82.70      113.33      2.99 o 
  -2   4   3     3308.30     3657.21     34.70 o 
  -1   4   3      285.96      509.52      5.91 o 
   0   4   3     5934.96     7404.29     71.01 o 
   1   4   3        6.35        5.80      2.07 o 
   2   4   3      249.46      250.88      3.71 o 
   3   4   3      266.13      254.68      3.07 o 
   4   4   3       85.99       97.55      2.79 o 
   5   4   3      498.55      409.30      7.11 o 
   6   4   3      197.66      173.59      3.56 o 
   7   4   3        0.03        2.57      3.53 o 
   8   4   3       71.11       72.06      4.77 o 
   9   4   3       17.61       10.70      4.83 o 
  10   4   3       20.66       25.08      6.41 o 
  11   4   3        1.79        2.23      6.54 o 
  12   4   3        0.00       -0.87      7.78 o 
 -12   5   3        0.01        0.43     10.39 o 
 -11   5   3       34.65       43.51      8.29 o 
 -10   5   3        0.09        5.54      7.53 o 
  -9   5   3      174.22      193.14      8.97 o 
  -8   5   3       11.71       10.32      4.92 o 
  -7   5   3        9.03        3.56      3.92 o 
  -6   5   3       23.70       34.55      3.89 o 
  -5   5   3      492.98      497.95      8.35 o 
  -4   5   3      175.46      208.11      5.34 o 
  -3   5   3        0.19        5.33      2.65 o 
  -2   5   3     1015.46     1114.37     14.12 o 
  -1   5   3      609.89      702.34      8.06 o 
   0   5   3      121.60      170.00      3.26 o 
   1   5   3      234.80      340.05      7.03 o 
   2   5   3      185.69      250.72      3.46 o 
   3   5   3      371.66      311.44      5.37 o 
   4   5   3       66.13       50.10      3.03 o 
   5   5   3       29.34       36.27      2.85 o 
   6   5   3        0.08       -0.34      3.11 o 
   7   5   3      387.59      386.43      6.01 o 
   8   5   3       89.50       65.17      5.06 o 
   9   5   3        0.98        4.45      5.16 o 
  10   5   3       17.68        5.50      6.69 o 
  11   5   3        0.24        2.06      7.75 o 
 -11   6   3        2.42        4.81      8.14 o 
 -10   6   3       21.11       15.28      7.68 o 
  -9   6   3       35.60       33.16      7.29 o 
  -8   6   3      134.88      178.94      5.71 o 
  -7   6   3       16.79       10.32      4.15 o 
  -6   6   3       29.54       29.99      4.57 o 
  -5   6   3      407.76      443.65      6.22 o 
  -4   6   3        1.95        1.73      2.19 o 
  -3   6   3        0.72        1.04      2.43 o 
  -2   6   3       48.17       56.50      1.85 o 
  -1   6   3       12.69       14.81      2.05 o 
   0   6   3      331.99      308.41      4.58 o 
   1   6   3     1089.80     1303.54     17.46 o 
   2   6   3       61.77       70.76      1.97 o 
   3   6   3       44.35       52.35      2.82 o 
   4   6   3     2327.98     2660.68     40.73 o 
   5   6   3      993.80     1037.41     16.67 o 
   6   6   3       61.02       67.64      3.45 o 
   7   6   3       26.97       31.57      3.24 o 
   8   6   3       10.66        5.68      4.50 o 
   9   6   3        6.45        8.48      5.67 o 
  10   6   3        8.93        7.02      7.90 o 
  11   6   3        3.76        1.85      8.45 o 
 -10   7   3        1.18        2.34      7.46 o 
  -9   7   3       15.72       12.51      7.04 o 
  -8   7   3       42.85       46.17      6.39 o 
  -7   7   3      121.96      118.38      5.13 o 
  -6   7   3      144.59      196.77      4.45 o 
  -5   7   3      476.09      488.33      9.69 o 
  -4   7   3      251.41      307.98      4.05 o 
  -3   7   3     1458.36     1612.87     16.00 o 
  -2   7   3       84.45       79.71      2.11 o 
  -1   7   3      382.55      467.66      4.70 o 
   0   7   3        4.36        2.67      1.82 o 
   1   7   3      117.55      110.30      3.79 o 
   2   7   3      594.82      678.14     10.19 o 
   3   7   3       67.58       69.72      2.65 o 
   4   7   3      921.97     1053.14     18.38 o 
   5   7   3      414.16      402.92      7.97 o 
   6   7   3      679.89      740.87     12.31 o 
   7   7   3       14.95       12.99      3.15 o 
   8   7   3       77.84       79.55      6.29 o 
   9   7   3       21.16       17.95      6.27 o 
  10   7   3       13.57       19.54      7.43 o 
  -9   8   3        0.00       -2.96      7.04 o 
  -8   8   3        8.94        3.03      5.72 o 
  -7   8   3       46.84       53.82      5.73 o 
  -6   8   3        0.23        1.53      3.15 o 
  -5   8   3      844.77     1061.66     16.35 o 
  -4   8   3      288.12      356.75      4.87 o 
  -3   8   3      278.27      321.16      4.17 o 
  -2   8   3       29.62       24.80      2.91 o 
  -1   8   3      489.48      556.21      5.96 o 
   0   8   3       48.34       51.91      4.10 o 
   1   8   3       42.42       44.70      2.89 o 
   2   8   3      196.31      184.46      4.14 o 
   3   8   3       30.73       27.01      3.17 o 
   4   8   3      249.19      276.31      4.21 o 
   5   8   3      140.80      167.28      4.67 o 
   6   8   3       31.91       29.04      4.32 o 
   7   8   3       15.73       15.71      5.17 o 
   8   8   3        8.26       11.04      5.88 o 
   9   8   3        0.03       -2.00      6.90 o 
  -8   9   3        0.60       -0.85      7.89 o 
  -7   9   3       36.84       34.53      7.16 o 
  -6   9   3        1.61        1.71      5.51 o 
  -5   9   3        7.84        6.81      5.44 o 
  -4   9   3        5.31        8.82      4.86 o 
  -3   9   3       10.04        7.99      5.38 o 
  -2   9   3      207.59      182.19      5.13 o 
  -1   9   3      501.73      531.91      6.26 o 
   0   9   3      102.07      120.41      5.91 o 
   1   9   3       38.75       40.00      4.96 o 
   2   9   3      222.68      230.83      7.76 o 
   3   9   3       86.58      100.27      4.30 o 
   4   9   3        4.26        3.44      4.50 o 
   5   9   3        1.54        1.64      5.09 o 
   6   9   3       32.59       26.60      5.60 o 
   7   9   3        0.23        0.12      6.46 o 
  -6  10   3        2.55        2.48      6.90 o 
  -5  10   3        1.38       -2.26      6.88 o 
  -4  10   3        0.01        1.19      6.41 o 
  -3  10   3       19.42       15.72      6.44 o 
  -2  10   3        1.70        3.07      6.27 o 
  -1  10   3        1.41       11.69      6.47 o 
   0  10   3        8.18       10.44      5.46 o 
   1  10   3       17.40       17.24      6.65 o 
   2  10   3        7.84       11.75      6.53 o 
   3  10   3       60.99       63.39      5.75 o 
   4  10   3        1.02        8.46      6.31 o 
   5  10   3       11.11       14.63      6.79 o 
   6  10   3       22.61       21.43      7.27 o 
  -3  11   3        1.92        3.79      7.45 o 
  -2  11   3       22.65       30.29      8.35 o 
  -1  11   3       10.62        3.74      8.07 o 
   0  11   3        0.00       -2.14      8.05 o 
   1  11   3        3.43        1.91      8.68 o 
   2  11   3        0.86        2.77      8.68 o 
 -12   0   4        0.85        7.43     19.89 o 
 -10   0   4     1515.25     1597.81     24.11 o 
  -8   0   4       24.91       23.11      6.37 o 
  -6   0   4      480.18      495.00      8.66 o 
  -4   0   4       71.29       64.31      4.96 o 
  -2   0   4    17877.38    15114.68    216.89 o 
   0   0   4    12533.20    13406.28    604.08 o 
   2   0   4      550.16      537.16     16.39 o 
   4   0   4     8526.34     7935.80    148.21 o 
   6   0   4     1029.09     1018.41     16.11 o 
   8   0   4      161.24      119.33      7.63 o 
  10   0   4      151.13      154.75     11.33 o 
  12   0   4       40.26       57.63     13.42 o 
 -13   1   4       17.32       18.47     10.44 o 
 -12   1   4        0.00        4.97      9.39 o 
 -11   1   4       46.50       62.45      9.22 o 
 -10   1   4       36.85       52.46      8.25 o 
  -9   1   4     1329.70     1451.57     19.00 o 
  -8   1   4       12.10       16.14      3.18 o 
  -7   1   4       61.23       80.76      3.87 o 
  -6   1   4      363.50      363.84      5.03 o 
  -5   1   4     1017.29      966.09     16.21 o 
  -4   1   4      892.31      770.56     11.61 o 
  -3   1   4      278.79      275.65      4.35 o 
  -2   1   4     4610.98     4346.49     58.20 o 
  -1   1   4    12280.83    12602.11     86.64 o 
   0   1   4     9334.04     8702.74     94.02 o 
   1   1   4     1977.51     2161.44     24.69 o 
   2   1   4     1806.17     2090.83     30.19 o 
   3   1   4       13.07       15.62      2.50 o 
   4   1   4      919.11      834.65     12.20 o 
   5   1   4        6.76        7.90      3.26 o 
   6   1   4        1.30        4.06      3.37 o 
   7   1   4      165.16      188.07      4.01 o 
   8   1   4       14.11       12.83      4.05 o 
   9   1   4      166.26      190.17      5.18 o 
  10   1   4        9.15        6.94      4.69 o 
  11   1   4        4.20        0.57      6.67 o 
  12   1   4        0.87        6.04      9.20 o 
 -13   2   4        0.54       10.91     10.18 o 
 -12   2   4        0.15       -0.33      9.83 o 
 -11   2   4       27.90       29.64      9.51 o 
 -10   2   4       69.05       76.34      7.68 o 
  -9   2   4       43.30       45.50      6.62 o 
  -8   2   4        0.42        1.14      5.02 o 
  -7   2   4       29.90       38.63      2.62 o 
  -6   2   4      373.44      353.02      4.85 o 
  -5   2   4     1051.50     1238.34     20.32 o 
  -4   2   4      618.30      731.51     10.50 o 
  -3   2   4       28.88       11.54      2.63 o 
  -2   2   4     5246.10     4713.79     55.66 o 
  -1   2   4      226.86      190.34      2.00 o 
   0   2   4        0.33        0.72      1.79 o 
   1   2   4     3987.54     4317.46     37.74 o 
   2   2   4     3016.42     2810.62     24.03 o 
   3   2   4      133.19       72.88      2.62 o 
   4   2   4       19.57       44.12      2.53 o 
   5   2   4      311.72      252.05      3.91 o 
   6   2   4      528.65      474.25      7.28 o 
   7   2   4      132.61      116.73      3.91 o 
   8   2   4       35.05       20.38      3.77 o 
   9   2   4       57.76       58.66      3.97 o 
  10   2   4       37.58       37.53      5.63 o 
  11   2   4        3.77        4.03      7.11 o 
  12   2   4        0.11       -1.25     10.02 o 
 -13   3   4        1.43        4.89     10.28 o 
 -12   3   4        0.56        3.51     10.98 o 
 -11   3   4       10.64        3.49      9.48 o 
 -10   3   4        8.41       27.29      7.04 o 
  -9   3   4      169.15      216.46      8.56 o 
  -8   3   4      195.71      241.30      6.22 o 
  -7   3   4      304.77      370.49      5.80 o 
  -6   3   4       43.61       39.13      3.31 o 
  -5   3   4      631.19      713.16     12.57 o 
  -4   3   4       31.40       35.42      2.61 o 
  -3   3   4      292.56      305.21      3.26 o 
  -2   3   4      761.98      793.30      6.85 o 
  -1   3   4       99.28      128.67      1.86 o 
   0   3   4     1823.45     2075.44     17.37 o 
   1   3   4     3818.09     4767.58     44.33 o 
   2   3   4     1702.50     1455.34     12.53 o 
   3   3   4      507.08      399.43      4.64 o 
   4   3   4      173.40      139.18      3.03 o 
   5   3   4      424.57      412.40      4.49 o 
   6   3   4       16.74       15.18      2.98 o 
   7   3   4        9.35        2.48      3.21 o 
   8   3   4      164.90      143.33      4.18 o 
   9   3   4        9.02       12.36      3.94 o 
  10   3   4       67.32       49.67      5.43 o 
  11   3   4        0.01       -1.54      6.25 o 
  12   3   4        6.93       -0.32      9.30 o 
 -12   4   4       11.03        8.73     10.09 o 
 -11   4   4       26.67       33.79      9.30 o 
 -10   4   4        4.52        0.51      7.93 o 
  -9   4   4       46.89       51.67      7.47 o 
  -8   4   4       23.12       26.96      4.94 o 
  -7   4   4      118.86      168.41      4.28 o 
  -6   4   4        4.26        4.57      2.99 o 
  -5   4   4       15.67       12.69      2.23 o 
  -4   4   4      488.12      591.76      4.81 o 
  -3   4   4      387.59      292.99      4.17 o 
  -2   4   4      220.65      231.08      2.72 o 
  -1   4   4      779.00     1070.27      8.98 o 
   0   4   4     2994.29     3126.00     19.45 o 
   1   4   4     3623.02     4068.33     30.47 o 
   2   4   4      257.80      246.61      2.71 o 
   3   4   4       47.85       37.05      2.64 o 
   4   4   4       83.17      112.66      3.00 o 
   5   4   4      110.49       89.86      3.46 o 
   6   4   4        2.03       -1.58      3.45 o 
   7   4   4      155.37      154.80      4.07 o 
   8   4   4      153.92      172.18      4.59 o 
   9   4   4       68.02       55.58      4.47 o 
  10   4   4       67.96       46.85      5.24 o 
  11   4   4        4.09        9.21      6.45 o 
  12   4   4        5.80        8.33      9.75 o 
 -12   5   4        4.94        4.88     10.21 o 
 -11   5   4        0.00        8.42      8.22 o 
 -10   5   4        0.14        7.33      8.59 o 
  -9   5   4       39.42       47.86      5.43 o 
  -8   5   4      114.29      186.18      4.88 o 
  -7   5   4        5.11        3.35      3.69 o 
  -6   5   4      319.45      297.28      4.39 o 
  -5   5   4        2.33        5.00      3.44 o 
  -4   5   4      701.97      719.67     10.27 o 
  -3   5   4      655.58      809.58     10.72 o 
  -2   5   4      230.39      274.32      4.50 o 
  -1   5   4       22.99       29.20      2.09 o 
   0   5   4        7.64        5.65      1.81 o 
   1   5   4      109.79      160.90      2.41 o 
   2   5   4        8.37        6.86      2.47 o 
   3   5   4       93.05       79.95      2.62 o 
   4   5   4       14.31       20.68      2.83 o 
   5   5   4       34.08       32.55      3.46 o 
   6   5   4       59.55       69.63      3.83 o 
   7   5   4      189.05      249.34      5.06 o 
   8   5   4       12.33       15.00      4.45 o 
   9   5   4        4.61        6.79      5.94 o 
  10   5   4       94.20       98.02      7.21 o 
  11   5   4        3.20       -1.13      7.62 o 
 -11   6   4        4.78        8.08      8.71 o 
 -10   6   4        3.05        7.86      7.78 o 
  -9   6   4      103.09       89.80      7.01 o 
  -8   6   4      136.47      138.30      5.36 o 
  -7   6   4        7.55        2.99      3.13 o 
  -6   6   4      157.71      182.18      5.15 o 
  -5   6   4      993.30     1035.43     10.49 o 
  -4   6   4        1.24       -0.29      3.04 o 
  -3   6   4        0.61       -1.25      2.33 o 
  -2   6   4      133.58      119.47      2.08 o 
  -1   6   4     1572.60     1817.56     14.39 o 
   0   6   4       11.03       15.57      2.11 o 
   1   6   4        1.45       -0.06      2.33 o 
   2   6   4       73.07       68.45      2.34 o 
   3   6   4      220.56      267.94      4.76 o 
   4   6   4     1315.41     1439.44     17.16 o 
   5   6   4        0.16        3.09      3.86 o 
   6   6   4       16.23        7.53      3.84 o 
   7   6   4      119.32      112.46      4.49 o 
   8   6   4        0.83        0.64      4.99 o 
   9   6   4        0.11       -4.33      5.94 o 
  10   6   4       36.76       37.34      7.61 o 
 -10   7   4        0.21        1.30      8.10 o 
  -9   7   4        2.03        2.80      6.79 o 
  -8   7   4       17.46       18.36      6.34 o 
  -7   7   4      165.68      168.46      5.48 o 
  -6   7   4       90.07      104.50      3.81 o 
  -5   7   4      124.32      141.33      4.22 o 
  -4   7   4        0.30        0.12      3.31 o 
  -3   7   4       12.56       13.64      2.94 o 
  -2   7   4        2.73        2.02      2.57 o 
  -1   7   4      984.38     1113.43      7.03 o 
   0   7   4      331.30      316.47      5.03 o 
   1   7   4       51.66       51.42      2.85 o 
   2   7   4      477.66      509.64      8.74 o 
   3   7   4      181.94      176.97      2.96 o 
   4   7   4      132.54      116.07      3.63 o 
   5   7   4      337.28      317.02      7.38 o 
   6   7   4      689.67      792.45     10.37 o 
   7   7   4       30.13       33.08      3.88 o 
   8   7   4       11.50        9.56      6.03 o 
   9   7   4        5.97        9.18      6.35 o 
  10   7   4        7.02       12.22      7.39 o 
  -9   8   4        0.49        0.63      7.10 o 
  -8   8   4       22.84       11.26      5.85 o 
  -7   8   4       86.94      100.56      5.88 o 
  -6   8   4       12.11        8.53      4.84 o 
  -5   8   4        6.85       13.78      3.94 o 
  -4   8   4       68.96       71.53      3.53 o 
  -3   8   4       50.19       55.31      2.53 o 
  -2   8   4      118.99       97.34      4.06 o 
  -1   8   4       29.16       25.41      3.64 o 
   0   8   4      392.51      469.41      6.16 o 
   1   8   4       66.56       58.08      2.79 o 
   2   8   4      475.24      487.74      9.03 o 
   3   8   4        7.45        4.54      3.06 o 
   4   8   4     1233.19     1421.94     22.12 o 
   5   8   4      170.81      215.37      4.64 o 
   6   8   4        5.23        9.54      4.82 o 
   7   8   4       16.54       16.50      5.39 o 
   8   8   4        0.00       -1.17      6.15 o 
   9   8   4        8.12       12.67      6.99 o 
  -8   9   4        6.02        3.72      8.50 o 
  -7   9   4       46.03       52.22      7.64 o 
  -6   9   4      154.48      151.65      7.73 o 
  -5   9   4        0.01       -1.01      4.87 o 
  -4   9   4        1.49        2.40      4.68 o 
  -3   9   4       39.33       38.15      5.46 o 
  -2   9   4       20.75       24.40      5.22 o 
  -1   9   4      351.93      403.01      6.36 o 
   0   9   4      433.98      431.29      9.59 o 
   1   9   4       37.05       30.22      4.47 o 
   2   9   4       31.49       20.58      3.54 o 
   3   9   4       67.78       63.02      4.34 o 
   4   9   4       21.95        6.42      4.81 o 
   5   9   4       43.71       47.38      5.57 o 
   6   9   4       24.35       19.09      5.73 o 
   7   9   4       37.82       36.52      6.11 o 
  -6  10   4        1.53        4.00      7.24 o 
  -5  10   4        9.14        9.11      6.63 o 
  -4  10   4       47.68       37.89      6.50 o 
  -3  10   4        2.22        4.65      6.27 o 
  -2  10   4       49.12       46.62      6.30 o 
  -1  10   4        0.05        0.66      6.55 o 
   0  10   4       21.33       22.79      6.63 o 
   1  10   4        0.59        3.09      6.67 o 
   2  10   4       35.37       29.63      6.87 o 
   3  10   4        0.36        1.91      5.40 o 
   4  10   4        0.35        0.09      6.63 o 
   5  10   4        0.02        6.44      7.14 o 
  -3  11   4        0.43       -3.67      8.10 o 
  -2  11   4       15.51       14.86      8.31 o 
  -1  11   4       81.34       73.04      8.52 o 
   0  11   4        0.00       -3.01      8.10 o 
   1  11   4        0.43        3.98      9.02 o 
   2  11   4       28.87       28.55      9.09 o 
 -13   0   5        0.04        1.16     13.61 o 
 -11   0   5      103.38      105.13     12.52 o 
  -9   0   5      775.23      779.53     14.29 o 
  -7   0   5      176.09      185.81      5.64 o 
  -5   0   5      578.03      565.35     10.59 o 
  -3   0   5     5567.86     5104.34    101.11 o 
  -1   0   5     9130.30     9458.64    113.07 o 
   1   0   5      229.72      216.04      7.72 o 
   3   0   5       33.37       27.18      6.53 o 
   5   0   5      729.63      682.90     15.11 o 
   7   0   5        0.04        0.58      3.42 o 
   9   0   5       16.40        6.75      5.50 o 
  11   0   5        1.54       -6.07     12.67 o 
 -13   1   5        0.75        3.55     10.69 o 
 -12   1   5       19.10       17.95      8.99 o 
 -11   1   5        0.07        1.00      9.13 o 
 -10   1   5       69.74       63.78      8.05 o 
  -9   1   5       18.75       62.14      7.58 o 
  -8   1   5      149.30      179.40      4.42 o 
  -7   1   5       12.02       17.70      3.90 o 
  -6   1   5      109.99      127.92      4.41 o 
  -5   1   5       97.82       91.60      4.49 o 
  -4   1   5      470.79      478.06      6.66 o 
  -3   1   5      541.33      532.31      9.89 o 
  -2   1   5     2110.28     2094.05     15.57 o 
  -1   1   5       32.12       21.77      2.70 o 
   0   1   5    22555.23    22436.71    268.01 o 
   1   1   5     7275.28     6712.09    127.10 o 
   2   1   5      761.80      631.59     11.01 o 
   3   1   5       57.66      128.61      3.11 o 
   4   1   5     1884.20     1726.15     23.10 o 
   5   1   5      323.25      285.91      4.46 o 
   6   1   5      119.08      140.21      5.07 o 
   7   1   5        6.68        6.79      3.37 o 
   8   1   5       41.91       54.78      4.43 o 
   9   1   5       66.23       63.19      4.81 o 
  10   1   5      125.89      105.80      5.13 o 
  11   1   5        7.24        4.52      9.62 o 
  12   1   5        1.36        9.92      9.48 o 
 -13   2   5        1.62        4.53     10.78 o 
 -12   2   5        4.96       -0.56     10.12 o 
 -11   2   5       27.02       17.48      9.59 o 
 -10   2   5       13.31       22.16      7.10 o 
  -9   2   5       68.77       73.78      5.24 o 
  -8   2   5       96.20       94.93      4.84 o 
  -7   2   5        5.18        3.44      3.04 o 
  -6   2   5        1.11       -0.34      3.45 o 
  -5   2   5      963.64     1064.21     13.01 o 
  -4   2   5      584.50      631.73     10.99 o 
  -3   2   5      158.29      182.99      3.15 o 
  -2   2   5      359.52      279.13      2.98 o 
  -1   2   5      189.68      218.60      2.87 o 
   0   2   5      207.95      154.13      2.28 o 
   1   2   5       40.43       81.88      2.32 o 
   2   2   5      250.58      484.60      6.58 o 
   3   2   5     1548.41     1472.77     17.99 o 
   4   2   5     1883.08     1903.31     19.33 o 
   5   2   5     1070.42     1103.64     14.30 o 
   6   2   5        2.10        0.53      2.69 o 
   7   2   5        0.47       -1.00      2.93 o 
   8   2   5      314.55      296.01      5.51 o 
   9   2   5      212.79      209.16      5.11 o 
  10   2   5       10.52       11.09      3.58 o 
  11   2   5        0.87        3.72      8.22 o 
  12   2   5        3.46        1.97      9.72 o 
 -13   3   5        8.04       10.26     11.75 o 
 -12   3   5       14.53       16.70     10.09 o 
 -11   3   5        0.72        6.84     10.13 o 
 -10   3   5       27.72       16.67      6.91 o 
  -9   3   5        3.40        8.17      6.68 o 
  -8   3   5        6.76       14.65      4.07 o 
  -7   3   5      270.80      289.37      4.07 o 
  -6   3   5      155.49      189.21      4.01 o 
  -5   3   5     2730.31     3198.70     40.19 o 
  -4   3   5      679.58      822.57      7.38 o 
  -3   3   5      247.99      240.23      4.42 o 
  -2   3   5     2853.14     2652.92     18.27 o 
  -1   3   5      999.08      919.56      7.63 o 
   0   3   5      169.55      152.97      2.10 o 
   1   3   5     1353.60     1484.22     12.61 o 
   2   3   5       55.60       65.41      2.61 o 
   3   3   5       56.05       36.88      2.58 o 
   4   3   5      299.29      266.69      4.44 o 
   5   3   5      124.09      115.18      3.43 o 
   6   3   5      105.53       82.46      3.31 o 
   7   3   5        0.23        1.36      3.14 o 
   8   3   5        9.10        9.35      3.81 o 
   9   3   5       36.81       35.49      4.05 o 
  10   3   5       66.67       79.95      4.93 o 
  11   3   5       16.07       23.92      7.71 o 
  12   3   5        2.19        2.44     10.13 o 
 -12   4   5        3.88        1.98     10.08 o 
 -11   4   5        1.45        3.83      9.73 o 
 -10   4   5       11.84        0.55      7.89 o 
  -9   4   5        7.44       11.45      5.69 o 
  -8   4   5      222.65      224.91      5.12 o 
  -7   4   5       44.26       52.22      4.01 o 
  -6   4   5        1.18        3.31      2.90 o 
  -5   4   5       93.87      112.06      3.10 o 
  -4   4   5     2372.72     2749.43     31.84 o 
  -3   4   5      102.09       81.35      2.63 o 
  -2   4   5       76.44       83.86      2.36 o 
  -1   4   5      301.51      180.08      2.28 o 
   0   4   5     3390.94     3601.00     26.72 o 
   1   4   5       75.58      104.96      2.08 o 
   2   4   5        6.87        6.12      2.26 o 
   3   4   5     1989.97     1885.48     18.79 o 
   4   4   5      393.77      395.35      4.21 o 
   5   4   5       48.94       50.12      3.23 o 
   6   4   5       82.48       77.21      3.75 o 
   7   4   5       23.20       13.70      3.80 o 
   8   4   5      540.78      541.23      7.46 o 
   9   4   5        1.05        3.19      4.26 o 
  10   4   5       37.26       24.75      5.35 o 
  11   4   5       10.68       11.92      7.70 o 
 -12   5   5        1.75       -3.57     10.03 o 
 -11   5   5       12.30       21.98      8.11 o 
 -10   5   5       72.40       48.22      7.81 o 
  -9   5   5       48.86       24.52      5.18 o 
  -8   5   5        5.53        6.69      4.35 o 
  -7   5   5      110.67      137.93      4.62 o 
  -6   5   5      357.86      321.54      6.16 o 
  -5   5   5       19.91       20.47      3.45 o 
  -4   5   5      120.64      112.17      3.38 o 
  -3   5   5      699.50      735.26      8.71 o 
  -2   5   5       20.03       16.20      1.76 o 
  -1   5   5     1814.93     1964.62     23.99 o 
   0   5   5      124.52      154.28      2.52 o 
   1   5   5      397.15      440.66      4.25 o 
   2   5   5       39.96       40.16      2.55 o 
   3   5   5       20.60       21.33      2.96 o 
   4   5   5      281.05      227.15      3.55 o 
   5   5   5      103.30       68.78      3.85 o 
   6   5   5        0.90       -0.07      3.76 o 
   7   5   5        0.10        2.84      4.12 o 
   8   5   5        1.47        3.04      5.17 o 
   9   5   5      155.63      136.86      6.26 o 
  10   5   5        6.68        5.98      6.87 o 
  11   5   5        0.01        5.65     11.15 o 
 -11   6   5        1.68        2.53      8.67 o 
 -10   6   5        4.23       17.81      7.36 o 
  -9   6   5       43.87       31.12      7.07 o 
  -8   6   5      166.19      155.05      4.78 o 
  -7   6   5        0.00       -0.76      4.48 o 
  -6   6   5      333.73      367.12      5.66 o 
  -5   6   5      163.17      175.49      4.48 o 
  -4   6   5      141.70      144.29      3.64 o 
  -3   6   5       84.64       81.18      2.02 o 
  -2   6   5       19.83       27.98      2.33 o 
  -1   6   5      934.77     1021.93      9.64 o 
   0   6   5      203.62      234.05      3.69 o 
   1   6   5      115.03      121.25      2.42 o 
   2   6   5      877.10      875.94     14.02 o 
   3   6   5      532.61      625.51     10.00 o 
   4   6   5        8.16       12.01      3.37 o 
   5   6   5      271.81      249.42      4.50 o 
   6   6   5       26.30       35.10      3.97 o 
   7   6   5      163.27      159.64      4.78 o 
   8   6   5       20.49       13.02      5.43 o 
   9   6   5        3.09        3.71      5.72 o 
  10   6   5        2.98        3.66      6.91 o 
 -10   7   5       23.99       20.64      7.70 o 
  -9   7   5       10.35        5.59      6.64 o 
  -8   7   5        2.94        2.16      6.23 o 
  -7   7   5       11.29       17.01      3.76 o 
  -6   7   5       30.69       32.02      4.85 o 
  -5   7   5      336.40      293.58      5.23 o 
  -4   7   5      192.68      185.69      3.72 o 
  -3   7   5      180.38      186.43      3.19 o 
  -2   7   5       75.14       67.53      2.83 o 
  -1   7   5      901.49      927.55      9.24 o 
   0   7   5      332.20      388.75      4.80 o 
   1   7   5      124.31      135.81      3.16 o 
   2   7   5        8.54        6.40      1.72 o 
   3   7   5      157.48      137.10      3.19 o 
   4   7   5      294.15      244.65      4.62 o 
   5   7   5       26.02       11.87      4.46 o 
   6   7   5      122.90      131.36      4.56 o 
   7   7   5       14.07       11.13      4.59 o 
   8   7   5       76.13       89.64      6.57 o 
   9   7   5        3.74        3.00      6.35 o 
  -9   8   5        4.83        0.23      7.13 o 
  -8   8   5        0.00       -4.05      6.24 o 
  -7   8   5       79.36       93.60      5.87 o 
  -6   8   5       63.60       69.31      5.38 o 
  -5   8   5      439.55      443.33      5.75 o 
  -4   8   5      166.97      176.76      3.97 o 
  -3   8   5      129.42      121.83      3.64 o 
  -2   8   5       91.40       76.99      3.26 o 
  -1   8   5        1.48       -1.09      2.44 o 
   0   8   5       60.27       56.56      2.63 o 
   1   8   5      297.67      320.02      5.20 o 
   2   8   5        4.38        8.02      3.30 o 
   3   8   5        0.63        1.46      3.03 o 
   4   8   5       16.67       14.86      2.78 o 
   5   8   5       58.44       50.08      4.83 o 
   6   8   5       46.72       28.17      5.57 o 
   7   8   5       29.82       36.77      5.90 o 
   8   8   5        5.76        9.42      5.89 o 
  -8   9   5        8.39        5.85      7.96 o 
  -7   9   5        7.20       12.49      7.53 o 
  -6   9   5        0.88        4.76      6.57 o 
  -5   9   5       83.16       78.61      6.19 o 
  -4   9   5        4.58        4.47      5.62 o 
  -3   9   5        8.99        4.70      5.57 o 
  -2   9   5       65.41       74.03      5.47 o 
  -1   9   5        0.10        1.57      3.67 o 
   0   9   5      420.08      440.49      7.14 o 
   1   9   5      426.33      474.91      7.28 o 
   2   9   5       59.05       71.70      4.77 o 
   3   9   5       30.65       33.63      5.31 o 
   4   9   5       96.14      114.71      6.49 o 
   5   9   5       20.22       21.33      6.25 o 
   6   9   5        2.01        3.66      5.68 o 
   7   9   5        6.33        4.28      6.24 o 
  -6  10   5       23.34       25.16      7.71 o 
  -5  10   5       35.47       41.13      6.89 o 
  -4  10   5        2.57        2.93      6.78 o 
  -3  10   5       25.54       28.83      6.61 o 
  -2  10   5       10.77       15.76      7.12 o 
  -1  10   5       51.39       38.74      7.14 o 
   0  10   5       30.72       33.85      7.00 o 
   1  10   5      283.22      313.28      9.61 o 
   2  10   5       35.29       26.82      5.95 o 
   3  10   5      182.67      180.89      6.74 o 
   4  10   5        9.72        7.24      6.10 o 
   5  10   5        8.35        1.50      8.22 o 
  -2  11   5        7.55        8.82      9.74 o 
  -1  11   5        5.58        1.59      8.50 o 
   0  11   5        0.01       -1.02      7.77 o 
   1  11   5        4.53       11.13      8.50 o 
 -12   0   6       36.76       21.75     12.64 o 
 -10   0   6        1.29        1.63     11.79 o 
  -8   0   6      258.08      321.39      7.94 o 
  -6   0   6     1164.81     1249.57     11.20 o 
  -4   0   6      372.13      388.46      8.74 o 
  -2   0   6      138.26      208.55      6.59 o 
   0   0   6   157766.69   136537.39    354.57 o 
   2   0   6        4.77        0.53      7.28 o 
   4   0   6       90.87      113.40      7.53 o 
   6   0   6      353.01      381.71      6.51 o 
   8   0   6       19.59       11.84      7.56 o 
  10   0   6       54.94       44.43      9.53 o 
  12   0   6        0.07       -3.10     15.93 o 
 -13   1   6        6.29        5.54     11.16 o 
 -12   1   6        0.13       13.33      9.57 o 
 -11   1   6        0.69        1.32      9.10 o 
 -10   1   6        2.82        3.60      8.69 o 
  -9   1   6        1.64        1.16      4.36 o 
  -8   1   6        6.94        5.07      4.11 o 
  -7   1   6      109.28       76.32      4.17 o 
  -6   1   6       16.48       10.83      4.25 o 
  -5   1   6      170.00      178.83      4.12 o 
  -4   1   6        8.22       -0.15      3.07 o 
  -3   1   6     2107.97     1888.08     16.94 o 
  -2   1   6      728.47      631.11      3.89 o 
  -1   1   6       32.86       29.74      2.48 o 
   0   1   6     3957.29     3939.70     54.94 o 
   1   1   6     7689.23     6722.24    149.33 o 
   2   1   6       92.14       89.97      2.51 o 
   3   1   6      598.24      478.66     10.11 o 
   4   1   6       42.22       61.01      2.83 o 
   5   1   6       40.37       44.45      2.50 o 
   6   1   6        3.09        2.64      2.49 o 
   7   1   6      352.54      270.12      4.56 o 
   8   1   6       58.01       55.21      4.08 o 
   9   1   6      481.98      479.66      6.93 o 
  10   1   6       24.84       23.15      4.57 o 
  11   1   6       33.14       36.53      9.73 o 
  12   1   6        1.21        1.61     11.37 o 
 -13   2   6       14.40       17.50     11.51 o 
 -12   2   6        7.03        4.05     10.33 o 
 -11   2   6        2.83       10.32      8.84 o 
 -10   2   6      246.51      287.98      7.70 o 
  -9   2   6       32.36       44.25      5.69 o 
  -8   2   6       35.06       41.25      3.74 o 
  -7   2   6      169.66      150.28      3.54 o 
  -6   2   6      846.04      969.50     16.16 o 
  -5   2   6      239.42      264.09      5.75 o 
  -4   2   6      180.05      170.14      3.53 o 
  -3   2   6     1658.12     1308.56     12.70 o 
  -2   2   6       15.68       17.43      2.01 o 
  -1   2   6     5558.82     5645.37     43.81 o 
   0   2   6     5389.63     5224.25     47.39 o 
   1   2   6      319.34      375.29      4.61 o 
   2   2   6       91.34      106.85      2.55 o 
   3   2   6       11.40       -1.86      2.88 o 
   4   2   6      297.55      389.26      4.96 o 
   5   2   6      655.05      784.74      9.30 o 
   6   2   6       10.67        7.80      2.21 o 
   7   2   6        1.00       -0.49      2.35 o 
   8   2   6      375.28      325.82      7.14 o 
   9   2   6       15.52       10.35      2.74 o 
  10   2   6        9.39       10.74      4.28 o 
  11   2   6       22.74       28.35      9.66 o 
  12   2   6        1.47       -2.94     10.46 o 
 -13   3   6        0.94        5.08     11.04 o 
 -12   3   6        1.76        9.76     10.32 o 
 -11   3   6        7.28        4.93      9.57 o 
 -10   3   6      160.99      160.45      6.25 o 
  -9   3   6        7.77        5.95      3.86 o 
  -8   3   6        1.24        3.73      3.80 o 
  -7   3   6      388.17      465.47      7.23 o 
  -6   3   6      115.34      119.72      3.68 o 
  -5   3   6      361.89      417.78     11.22 o 
  -4   3   6      400.18      445.87      5.14 o 
  -3   3   6     2944.61     2762.44     24.05 o 
  -2   3   6     1626.43     1508.24     11.85 o 
  -1   3   6       66.36      138.11      2.19 o 
   0   3   6      934.61      964.35      8.14 o 
   1   3   6      475.22      469.56      4.26 o 
   2   3   6       84.73      100.02      2.81 o 
   3   3   6      338.66      361.79      3.76 o 
   4   3   6     1322.76     1528.53     19.51 o 
   5   3   6      563.73      508.59      6.89 o 
   6   3   6      422.40      354.60      6.36 o 
   7   3   6      121.15       93.82      3.58 o 
   8   3   6       46.79       38.10      3.54 o 
   9   3   6        3.21        4.96      3.62 o 
  10   3   6        0.65       -0.27      4.81 o 
  11   3   6        0.47        1.03     10.40 o 
  12   3   6        1.02        3.40     10.62 o 
 -12   4   6        0.18        2.48      9.78 o 
 -11   4   6        7.47        3.00      8.62 o 
 -10   4   6       47.45       45.02      6.46 o 
  -9   4   6      172.05      199.77      6.50 o 
  -8   4   6        0.96        4.41      4.41 o 
  -7   4   6      744.66      696.39      9.89 o 
  -6   4   6        8.60        3.96      2.78 o 
  -5   4   6      389.82      437.50      7.11 o 
  -4   4   6     1237.82     1438.99     19.45 o 
  -3   4   6      346.63      333.89      5.02 o 
  -2   4   6      122.04      132.85      2.40 o 
  -1   4   6     1080.15     1298.89     10.00 o 
   0   4   6      334.48      200.93      2.57 o 
   1   4   6       43.99       62.70      2.18 o 
   2   4   6      250.22      210.49      3.53 o 
   3   4   6      115.29       90.22      3.11 o 
   4   4   6       11.88       40.64      3.04 o 
   5   4   6       12.22        6.39      3.07 o 
   6   4   6       52.36       45.83      3.63 o 
   7   4   6      141.86      123.06      4.29 o 
   8   4   6       16.87       12.88      4.05 o 
   9   4   6       40.41       41.00      4.99 o 
  10   4   6       17.24        7.77      6.27 o 
  11   4   6        0.11        1.24      9.55 o 
 -12   5   6        2.88        6.95     10.07 o 
 -11   5   6        9.78       10.66      9.43 o 
 -10   5   6      115.34      113.32      8.07 o 
  -9   5   6        3.65        1.59      4.84 o 
  -8   5   6       31.08       14.03      3.38 o 
  -7   5   6        4.43        1.12      2.83 o 
  -6   5   6       67.28       61.13      3.21 o 
  -5   5   6      582.78      645.60     11.41 o 
  -4   5   6      155.54      178.77      3.23 o 
  -3   5   6      546.32      589.10      6.94 o 
  -2   5   6      510.49      566.67      6.88 o 
  -1   5   6      188.06      276.60      3.00 o 
   0   5   6      578.94      486.27      5.76 o 
   1   5   6        0.19        0.58      2.47 o 
   2   5   6       58.53       63.13      2.38 o 
   3   5   6      203.13      230.65      3.45 o 
   4   5   6       45.69       46.80      3.20 o 
   5   5   6      323.39      402.89      4.80 o 
   6   5   6      129.27      115.45      3.93 o 
   7   5   6        0.72       -1.43      4.00 o 
   8   5   6        3.47        2.14      4.53 o 
   9   5   6       63.36       48.41      5.88 o 
  10   5   6        0.43       -2.47      7.34 o 
  11   5   6        0.11        0.18     13.95 o 
 -11   6   6        2.43        1.77      9.03 o 
 -10   6   6        1.71       -0.62      7.29 o 
  -9   6   6       53.04       65.27      7.54 o 
  -8   6   6        5.61        7.96      2.63 o 
  -7   6   6       48.21       45.79      4.84 o 
  -6   6   6       27.01       20.69      3.00 o 
  -5   6   6      511.39      498.13      7.88 o 
  -4   6   6        0.67        0.53      3.18 o 
  -3   6   6      550.28      550.58      8.17 o 
  -2   6   6      177.88      200.32      2.68 o 
  -1   6   6      219.99      203.20      2.81 o 
   0   6   6       64.38       72.63      2.17 o 
   1   6   6     1132.68     1157.57     12.85 o 
   2   6   6       89.35       71.44      2.33 o 
   3   6   6      207.11      195.69      3.95 o 
   4   6   6       32.54       17.94      3.41 o 
   5   6   6      406.88      410.18      5.69 o 
   6   6   6        0.46       -0.97      3.99 o 
   7   6   6        1.23        5.56      5.02 o 
   8   6   6       75.17       77.52      5.68 o 
   9   6   6        8.34        9.91      5.64 o 
  10   6   6        0.19        0.35      7.40 o 
 -10   7   6        7.04        7.98      7.35 o 
  -9   7   6        6.60        9.69      6.92 o 
  -8   7   6       11.76        5.48      6.37 o 
  -7   7   6        6.65        6.79      2.43 o 
  -6   7   6      199.36      197.74      5.80 o 
  -5   7   6      313.02      349.02      5.34 o 
  -4   7   6       27.92       23.84      3.38 o 
  -3   7   6      128.55      107.71      3.17 o 
  -2   7   6      448.78      471.32      6.40 o 
  -1   7   6      433.95      447.47      5.56 o 
   0   7   6      140.88      122.67      2.84 o 
   1   7   6      222.57      206.92      3.65 o 
   2   7   6      250.36      266.66      5.42 o 
   3   7   6       66.85       63.16      3.12 o 
   4   7   6      811.03      874.90     13.73 o 
   5   7   6      769.88      891.63     10.32 o 
   6   7   6      106.01      126.31      5.11 o 
   7   7   6        0.22       -1.28      4.98 o 
   8   7   6        5.91        5.58      5.91 o 
   9   7   6       11.30       15.10      6.74 o 
  -9   8   6        1.03        2.70      6.84 o 
  -8   8   6        5.37       10.39      6.27 o 
  -7   8   6        9.81       13.20      5.50 o 
  -6   8   6       20.60       19.23      5.03 o 
  -5   8   6      232.34      220.50      4.83 o 
  -4   8   6      609.83      616.79      9.55 o 
  -3   8   6       48.37       55.10      3.90 o 
  -2   8   6      276.82      232.99      3.79 o 
  -1   8   6        0.02        0.03      2.51 o 
   0   8   6      211.40      177.19      4.56 o 
   1   8   6        7.99        9.82      3.11 o 
   2   8   6      455.01      520.35      7.43 o 
   3   8   6      166.87      196.56      4.81 o 
   4   8   6      140.88      140.17      6.89 o 
   5   8   6       28.28       30.71      5.10 o 
   6   8   6       39.48       51.79      5.44 o 
   7   8   6        0.04       -0.29      5.96 o 
   8   8   6       40.17       33.96      6.70 o 
  -8   9   6        3.29        0.78      8.03 o 
  -7   9   6       15.05        8.09      7.59 o 
  -6   9   6        0.78        1.89      7.37 o 
  -5   9   6        4.69       -1.03      5.88 o 
  -4   9   6        1.60        3.33      5.58 o 
  -3   9   6       11.45        8.78      5.51 o 
  -2   9   6       81.43       61.74      3.81 o 
  -1   9   6      314.32      291.76      7.21 o 
   0   9   6        9.76        7.57      2.63 o 
   1   9   6       39.47       30.35      3.99 o 
   2   9   6      126.86      109.52      5.02 o 
   3   9   6       40.81       36.90      5.06 o 
   4   9   6      100.94      103.31      5.91 o 
   5   9   6       38.53       53.79      6.81 o 
   6   9   6        0.67        0.56      6.84 o 
   7   9   6       21.11       26.25      6.72 o 
  -6  10   6        0.18        4.81      8.57 o 
  -5  10   6       10.47       10.07      8.25 o 
  -4  10   6       20.63       21.18      6.60 o 
  -3  10   6        8.91       -1.35      6.92 o 
  -2  10   6       87.67       83.43      7.79 o 
  -1  10   6        5.56       -0.11      7.11 o 
   0  10   6        4.41        5.75      6.83 o 
   1  10   6        4.30       -1.63      6.33 o 
   2  10   6       22.02       17.39      6.29 o 
   3  10   6        0.02        0.81      6.29 o 
   4  10   6        6.27       10.53      6.24 o 
   5  10   6        0.30       -1.73      8.40 o 
  -1  11   6       17.58       22.05      8.68 o 
   0  11   6       12.85       15.37      8.28 o 
 -13   0   7       12.61       17.94     14.23 o 
 -11   0   7        0.05       -2.50     14.45 o 
  -9   0   7       22.10       10.11      4.41 o 
  -7   0   7      136.87      103.35      5.97 o 
  -5   0   7        0.55        1.15      4.79 o 
  -3   0   7     1579.12     1442.25     30.78 o 
  -1   0   7    25807.50    22934.50    269.35 o 
   1   0   7     4703.83     3139.73     52.39 o 
   3   0   7        5.32        2.19      6.02 o 
   5   0   7      209.23      188.39      8.62 o 
   7   0   7      282.25      211.78      8.47 o 
   9   0   7     1641.33     1959.64     39.11 o 
  11   0   7        0.68        8.77     13.56 o 
 -13   1   7        5.54        6.12     10.35 o 
 -12   1   7        0.63        6.17     11.71 o 
 -11   1   7       12.35       11.90     10.53 o 
 -10   1   7        8.32       10.60      4.30 o 
  -9   1   7       26.61       24.11      2.89 o 
  -8   1   7      264.65      287.44      5.42 o 
  -7   1   7        2.96        2.76      4.02 o 
  -6   1   7      264.44      206.92      4.39 o 
  -5   1   7      110.68      106.38      4.14 o 
  -4   1   7      323.56      260.51      5.13 o 
  -3   1   7     1602.27     1255.15     14.27 o 
  -2   1   7     1869.35     1591.40     16.82 o 
  -1   1   7      843.17      921.63      6.18 o 
   0   1   7      702.72      495.11      6.64 o 
   1   1   7     2263.23     2340.10     40.16 o 
   2   1   7     5130.53     4320.83     79.24 o 
   3   1   7        9.80        7.19      3.65 o 
   4   1   7       69.16       51.81      3.66 o 
   5   1   7       85.51       61.32      3.09 o 
   6   1   7       40.81       36.74      2.31 o 
   7   1   7        5.06        3.04      2.99 o 
   8   1   7      455.09      429.82      5.81 o 
   9   1   7        4.64        4.32      5.03 o 
  10   1   7       73.64       55.88      6.16 o 
  11   1   7        0.24       -2.73      8.94 o 
  12   1   7        8.13        4.65     11.65 o 
 -13   2   7        1.46        2.87     11.25 o 
 -12   2   7        3.87        7.94      9.76 o 
 -11   2   7       22.20       12.26      8.92 o 
 -10   2   7      253.82      238.30      6.12 o 
  -9   2   7      291.09      253.77      6.36 o 
  -8   2   7      116.23      140.65      4.49 o 
  -7   2   7      185.85      212.27      4.39 o 
  -6   2   7      379.01      413.51      7.16 o 
  -5   2   7      937.23      976.09     21.04 o 
  -4   2   7      126.40      134.14      3.41 o 
  -3   2   7      572.75      518.13      3.47 o 
  -2   2   7     2490.18     1808.39     19.61 o 
  -1   2   7       83.91      127.28      2.41 o 
   0   2   7       65.08       60.54      2.93 o 
   1   2   7     3142.28     2926.11     33.02 o 
   2   2   7      143.99      212.87      3.05 o 
   3   2   7        0.54        2.23      2.82 o 
   4   2   7       71.45       85.96      2.91 o 
   5   2   7      243.94      237.85      3.96 o 
   6   2   7       49.28       52.42      3.07 o 
   7   2   7      170.83      157.45      4.19 o 
   8   2   7       30.29       35.63      3.66 o 
   9   2   7       79.77      107.10      4.06 o 
  10   2   7        1.19       -2.33      6.09 o 
  11   2   7        4.14        4.04      9.76 o 
  12   2   7        0.25        3.91     11.56 o 
 -12   3   7        1.95       -0.89      9.30 o 
 -11   3   7       30.32       44.18      6.40 o 
 -10   3   7        7.52        2.59      5.45 o 
  -9   3   7       69.62       81.67      4.75 o 
  -8   3   7        0.06       -1.48      4.84 o 
  -7   3   7       77.44       73.75      4.01 o 
  -6   3   7       24.18       21.69      3.03 o 
  -5   3   7      740.28      667.39      9.09 o 
  -4   3   7       96.34      102.86      3.45 o 
  -3   3   7      274.71      197.53      2.76 o 
  -2   3   7      303.67      219.42      3.47 o 
  -1   3   7     1411.45     1196.67     13.21 o 
   0   3   7        3.90        2.90      2.37 o 
   1   3   7      993.23     1015.40      9.70 o 
   2   3   7        7.87        5.18      2.02 o 
   3   3   7       41.20       35.77      3.14 o 
   4   3   7       34.85       55.82      3.70 o 
   5   3   7      319.98      453.78      5.21 o 
   6   3   7      139.13      164.17      4.17 o 
   7   3   7       74.72       56.32      3.48 o 
   8   3   7      167.10      155.82      4.33 o 
   9   3   7       83.42       69.41      4.30 o 
  10   3   7        0.15        3.22      5.33 o 
  11   3   7        3.33       -3.26     10.76 o 
 -12   4   7       11.71       17.12      9.20 o 
 -11   4   7        0.75       -0.59      7.13 o 
 -10   4   7       11.25       12.46      6.95 o 
  -9   4   7       13.12       10.89      4.76 o 
  -8   4   7        4.25       -2.98      4.03 o 
  -7   4   7       20.99       12.82      3.01 o 
  -6   4   7      151.17      125.56      3.07 o 
  -5   4   7      106.89      113.52      3.87 o 
  -4   4   7      411.27      405.41      6.92 o 
  -3   4   7      345.20      319.94      5.11 o 
  -2   4   7     1535.28     1499.07     14.14 o 
  -1   4   7      663.95      658.43      7.29 o 
   0   4   7       80.82       82.13      2.74 o 
   1   4   7        7.44       22.00      2.25 o 
   2   4   7      130.36      136.27      3.35 o 
   3   4   7      131.71      112.81      3.33 o 
   4   4   7       30.76       35.91      3.47 o 
   5   4   7        9.17       24.81      3.31 o 
   6   4   7      167.96      141.01      3.98 o 
   7   4   7        1.20        3.00      4.09 o 
   8   4   7        5.10        5.28      4.01 o 
   9   4   7       62.11       51.32      5.36 o 
  10   4   7       53.37       43.06     10.17 o 
  11   4   7        0.17        8.59     10.82 o 
 -11   5   7        0.01        3.66      7.85 o 
 -10   5   7       24.42       21.67      7.68 o 
  -9   5   7        0.39        0.25      5.62 o 
  -8   5   7       78.14       62.60      3.59 o 
  -7   5   7       37.22       17.94      2.52 o 
  -6   5   7      279.42      258.11      4.21 o 
  -5   5   7     1030.95      957.47     16.74 o 
  -4   5   7      182.67      162.52      3.06 o 
  -3   5   7      288.41      269.00      3.19 o 
  -2   5   7      363.46      395.37      3.80 o 
  -1   5   7        1.93        0.52      2.39 o 
   0   5   7     1221.91     1278.40     16.97 o 
   1   5   7        0.06        1.43      2.10 o 
   2   5   7        1.41        0.53      2.36 o 
   3   5   7      397.28      397.66      6.10 o 
   4   5   7      468.32      600.70      6.71 o 
   5   5   7       19.43       14.51      3.69 o 
   6   5   7        1.41        0.38      3.86 o 
   7   5   7      244.02      224.19      5.14 o 
   8   5   7       20.20       12.42      4.76 o 
   9   5   7       74.61       70.50      6.06 o 
  10   5   7        2.76        4.58      9.21 o 
 -11   6   7        0.15        2.55      7.77 o 
 -10   6   7       21.60       13.85      7.36 o 
  -9   6   7       37.33       37.10      7.44 o 
  -8   6   7        9.97        3.19      4.90 o 
  -7   6   7       14.78       16.51      3.98 o 
  -6   6   7     1010.80     1067.61     12.49 o 
  -5   6   7      664.32      645.43      9.61 o 
  -4   6   7      199.13      194.44      4.34 o 
  -3   6   7       21.33       18.38      2.03 o 
  -2   6   7        2.65        4.47      2.39 o 
  -1   6   7      431.75      460.43      5.21 o 
   0   6   7       69.27       64.63      2.51 o 
   1   6   7      384.77      464.58      4.73 o 
   2   6   7        8.30        9.46      1.98 o 
   3   6   7       19.90       15.99      2.81 o 
   4   6   7      646.06      675.30      9.21 o 
   5   6   7       95.65      116.25      4.16 o 
   6   6   7        9.39       13.03      4.43 o 
   7   6   7       35.13       27.68      4.84 o 
   8   6   7        7.90        5.66      5.60 o 
   9   6   7        5.83        3.89      5.68 o 
  10   6   7        1.20        4.70     11.00 o 
 -10   7   7       20.00       16.50      7.63 o 
  -9   7   7        2.52        1.22      7.56 o 
  -8   7   7       49.77       39.91      6.63 o 
  -7   7   7        0.18        2.37      5.57 o 
  -6   7   7      266.21      233.93      5.27 o 
  -5   7   7        2.14       -2.09      4.78 o 
  -4   7   7     1209.62     1185.74     12.27 o 
  -3   7   7      280.25      251.15      4.08 o 
  -2   7   7      107.53      115.29      3.61 o 
  -1   7   7        0.52        0.28      2.51 o 
   0   7   7        7.74        6.69      2.25 o 
   1   7   7       37.70       28.97      2.79 o 
   2   7   7       38.94       50.10      3.18 o 
   3   7   7      112.43      108.36      3.31 o 
   4   7   7       22.37       14.25      3.88 o 
   5   7   7       89.29       87.78      4.67 o 
   6   7   7       99.36      114.00      6.18 o 
   7   7   7       68.75       65.96      5.43 o 
   8   7   7       12.27       11.31      5.86 o 
   9   7   7       36.79       39.75      6.62 o 
  -9   8   7        2.61        3.83      7.01 o 
  -8   8   7        2.37        2.24      6.88 o 
  -7   8   7       57.72       48.74      6.16 o 
  -6   8   7       76.00       80.69      4.93 o 
  -5   8   7      146.81      123.33      4.19 o 
  -4   8   7      776.39      829.70     13.13 o 
  -3   8   7      251.46      243.51      6.17 o 
  -2   8   7        3.42        6.05      3.04 o 
  -1   8   7       96.77      103.42      3.53 o 
   0   8   7       94.67       87.05      2.73 o 
   1   8   7        0.03       -1.58      3.19 o 
   2   8   7        7.01        4.38      2.80 o 
   3   8   7       31.15       34.80      3.63 o 
   4   8   7      146.17      142.71      5.45 o 
   5   8   7      241.87      247.23      6.21 o 
   6   8   7        8.28       12.41      5.57 o 
   7   8   7        4.45       -0.24      6.19 o 
   8   8   7        9.17       16.26      7.56 o 
  -7   9   7       10.85        7.18      8.65 o 
  -6   9   7        1.03       -2.87      7.35 o 
  -5   9   7        9.15        3.68      5.93 o 
  -4   9   7      135.64      110.31      6.38 o 
  -3   9   7       12.12       17.02      4.68 o 
  -2   9   7       30.09       24.72      3.86 o 
  -1   9   7      224.11      192.96      5.16 o 
   0   9   7       16.55       15.01      3.86 o 
   1   9   7        5.83        7.79      4.57 o 
   2   9   7      102.58       94.76      5.13 o 
   3   9   7       85.51       77.74      5.60 o 
   4   9   7       15.02        9.40      5.74 o 
   5   9   7        8.33        7.37      6.05 o 
   6   9   7       31.51       35.04      6.73 o 
  -5  10   7        0.64        3.56      8.25 o 
  -4  10   7        0.00       -1.14      7.81 o 
  -3  10   7        0.15       -3.49      8.42 o 
  -2  10   7       20.53       16.26      7.93 o 
  -1  10   7        0.76       -0.89      7.05 o 
   0  10   7        5.13        6.64      6.87 o 
   1  10   7       36.67       33.32      6.30 o 
   2  10   7        4.99        3.64      6.26 o 
   3  10   7        0.51        0.70      6.37 o 
   4  10   7        6.95        7.51      6.68 o 
 -12   0   8       57.24       66.44     16.33 o 
 -10   0   8      666.65      690.25     24.00 o 
  -8   0   8        3.68       15.53      5.62 o 
  -6   0   8     1031.77     1150.60     31.01 o 
  -4   0   8        9.82        7.92      5.15 o 
  -2   0   8     3184.50     3414.57     45.73 o 
   0   0   8     1420.38     1958.12     41.59 o 
   2   0   8     3101.04     2444.57     58.39 o 
   4   0   8      340.02      332.47      8.75 o 
   6   0   8      843.30      863.06     36.61 o 
   8   0   8       12.31        8.80      2.41 o 
  10   0   8      177.09      181.06     13.66 o 
 -13   1   8        4.14       -0.05     10.11 o 
 -12   1   8       17.05        6.94      8.80 o 
 -11   1   8        0.78        5.45      8.88 o 
 -10   1   8      160.98      174.92      5.95 o 
  -9   1   8      355.46      465.44      6.62 o 
  -8   1   8      211.11      234.30      5.09 o 
  -7   1   8       35.65       34.69      3.19 o 
  -6   1   8      193.54      207.75      4.75 o 
  -5   1   8      957.47     1192.49     21.03 o 
  -4   1   8       50.06       24.30      2.52 o 
  -3   1   8       12.64        8.30      2.53 o 
  -2   1   8      202.02      288.31      4.58 o 
  -1   1   8     3989.45     3423.06     30.36 o 
   0   1   8      188.71      176.63      3.98 o 
   1   1   8      357.16      364.85      5.61 o 
   2   1   8      151.19      177.37      7.66 o 
   3   1   8     1522.05     1549.40     30.39 o 
   4   1   8       57.04       41.70      3.44 o 
   5   1   8      178.83      119.01      5.31 o 
   6   1   8       42.95       32.15      3.23 o 
   7   1   8       26.54       25.76      3.30 o 
   8   1   8       74.48       63.17      2.91 o 
   9   1   8       37.66       26.53      3.45 o 
  10   1   8        7.77        4.55      8.65 o 
  11   1   8        0.98        0.74      9.03 o 
 -13   2   8        0.77       -4.66     10.14 o 
 -12   2   8        4.25        6.11      8.80 o 
 -11   2   8        0.28        1.89      8.12 o 
 -10   2   8      149.85      149.12      6.57 o 
  -9   2   8      106.97      105.90      4.61 o 
  -8   2   8       13.62        7.37      4.63 o 
  -7   2   8       99.42      103.78      4.26 o 
  -6   2   8        1.69       -1.93      3.41 o 
  -5   2   8       33.71       18.12      3.52 o 
  -4   2   8      552.79      613.12      6.03 o 
  -3   2   8     1281.54     1202.35     10.43 o 
  -2   2   8      547.12      623.67      9.23 o 
  -1   2   8     9521.01     8497.76     72.72 o 
   0   2   8     4772.06     4448.55     51.10 o 
   1   2   8     2076.86     1991.04     21.99 o 
   2   2   8      187.82      155.49      2.89 o 
   3   2   8      868.40     1062.22      9.94 o 
   4   2   8      280.52      290.99      5.32 o 
   5   2   8     1335.86     1433.56     19.53 o 
   6   2   8      485.24      392.70      6.93 o 
   7   2   8        4.44        3.28      3.21 o 
   8   2   8       38.67       38.96      3.64 o 
   9   2   8       36.39       34.74      4.60 o 
  10   2   8        5.23       -3.51      8.47 o 
  11   2   8        1.50        1.37      9.08 o 
 -12   3   8       12.26        8.48      9.46 o 
 -11   3   8        0.02        1.97      6.35 o 
 -10   3   8       10.17       -3.17      5.36 o 
  -9   3   8       55.22       43.73      4.65 o 
  -8   3   8      100.39      106.84      5.08 o 
  -7   3   8       97.33      122.73      3.85 o 
  -6   3   8      156.20      133.25      3.11 o 
  -5   3   8      197.87      207.46      4.08 o 
  -4   3   8      149.16      126.49      3.21 o 
  -3   3   8       12.67       10.25      1.88 o 
  -2   3   8     1363.86     1184.84     11.21 o 
  -1   3   8      206.70      265.04      3.29 o 
   0   3   8      970.38     1119.29      9.53 o 
   1   3   8      260.30      311.29      2.87 o 
   2   3   8     1070.43     1329.71     12.21 o 
   3   3   8      281.58      284.23      4.56 o 
   4   3   8      492.12      490.61      9.27 o 
   5   3   8      371.20      348.00      4.69 o 
   6   3   8       36.31       41.08      4.24 o 
   7   3   8       31.61       28.10      4.48 o 
   8   3   8      136.22      133.75      5.09 o 
   9   3   8       24.98       22.27      5.41 o 
  10   3   8        0.21        1.16      7.10 o 
  11   3   8        2.64        5.47      9.46 o 
 -12   4   8        0.29        1.20     10.79 o 
 -11   4   8        8.27        4.93      7.03 o 
 -10   4   8       29.31       37.50      7.87 o 
  -9   4   8      263.58      204.69      9.18 o 
  -8   4   8       12.99       16.67      3.70 o 
  -7   4   8       22.60       26.06      3.01 o 
  -6   4   8       30.14       39.32      3.81 o 
  -5   4   8      141.90      110.26      3.05 o 
  -4   4   8      263.79      238.68      3.34 o 
  -3   4   8      151.63      159.50      2.60 o 
  -2   4   8       31.02       29.62      1.92 o 
  -1   4   8       43.74       25.89      2.50 o 
   0   4   8      175.15      160.65      2.91 o 
   1   4   8      540.72      640.28      6.54 o 
   2   4   8      288.34      291.72      3.61 o 
   3   4   8      628.47      627.69      6.59 o 
   4   4   8        0.89       -0.37      3.55 o 
   5   4   8     1119.67     1085.44     14.76 o 
   6   4   8       17.03       12.16      4.20 o 
   7   4   8      172.41      159.33      6.05 o 
   8   4   8       26.02       21.62      5.43 o 
   9   4   8        4.27        2.01      5.64 o 
  10   4   8        0.69       -0.71      9.13 o 
  11   4   8       11.35       14.68     10.91 o 
 -11   5   8        9.30        9.34      7.81 o 
 -10   5   8        1.91        2.75      7.79 o 
  -9   5   8        1.88        3.82      5.85 o 
  -8   5   8       96.86       86.80      4.01 o 
  -7   5   8       45.05       29.20      2.35 o 
  -6   5   8      417.84      396.81      4.66 o 
  -5   5   8       13.23        8.57      2.40 o 
  -4   5   8       49.20       46.26      3.29 o 
  -3   5   8      233.47      243.02      4.04 o 
  -2   5   8      636.94      621.97      6.06 o 
  -1   5   8       97.51      106.02      2.45 o 
   0   5   8      750.06      786.16      8.56 o 
   1   5   8        0.29       -0.26      2.59 o 
   2   5   8       14.51       14.15      2.76 o 
   3   5   8       67.54       87.20      2.94 o 
   4   5   8      329.91      339.08      4.99 o 
   5   5   8       27.95       23.09      4.27 o 
   6   5   8        7.56        9.06      4.73 o 
   7   5   8        2.81        0.57      5.02 o 
   8   5   8       46.80       38.87      5.72 o 
   9   5   8       74.08       66.52      6.23 o 
  10   5   8       21.72       30.48      9.71 o 
 -11   6   8        6.77       11.52      7.69 o 
 -10   6   8        2.07        5.15      7.58 o 
  -9   6   8        1.50        1.37      7.35 o 
  -8   6   8        0.50        8.52      6.01 o 
  -7   6   8       19.87       12.63      2.21 o 
  -6   6   8      606.65      578.43      7.99 o 
  -5   6   8      292.23      312.62      7.71 o 
  -4   6   8        0.01       -1.46      3.41 o 
  -3   6   8      312.16      287.54      4.23 o 
  -2   6   8       18.61       17.23      2.97 o 
  -1   6   8      230.01      213.43      3.29 o 
   0   6   8      238.21      272.37      3.19 o 
   1   6   8      476.75      489.96      3.92 o 
   2   6   8        0.11        0.07      2.88 o 
   3   6   8      105.82      103.92      3.06 o 
   4   6   8      163.32      200.60      4.46 o 
   5   6   8       40.47       41.20      4.36 o 
   6   6   8       32.95       36.00      4.93 o 
   7   6   8       33.62       30.56      5.82 o 
   8   6   8        0.01        0.63      5.82 o 
   9   6   8        3.91       12.10      7.46 o 
 -10   7   8        0.08        2.09      7.75 o 
  -9   7   8        0.05       -0.56      7.06 o 
  -8   7   8        7.57        9.14      6.49 o 
  -7   7   8        0.43        3.24      4.39 o 
  -6   7   8        3.81        1.84      4.20 o 
  -5   7   8      336.01      306.22      5.58 o 
  -4   7   8      239.15      194.45      4.98 o 
  -3   7   8       80.50       70.82      3.33 o 
  -2   7   8      232.68      220.08      4.01 o 
  -1   7   8       21.75       27.46      2.96 o 
   0   7   8      370.49      370.69      4.06 o 
   1   7   8        6.10        5.63      2.97 o 
   2   7   8        0.94       -0.84      2.88 o 
   3   7   8      676.72      791.32     10.53 o 
   4   7   8        6.38        7.82      4.35 o 
   5   7   8      270.67      300.75      5.97 o 
   6   7   8       13.75       14.19      5.75 o 
   7   7   8       12.36        7.75      5.92 o 
   8   7   8        0.87        1.77      7.73 o 
  -9   8   8        1.02        0.38      7.29 o 
  -8   8   8        0.44        2.26      6.87 o 
  -7   8   8        4.02        2.62      6.40 o 
  -6   8   8       22.07       11.88      4.97 o 
  -5   8   8        4.61        3.96      3.52 o 
  -4   8   8       83.58      100.71      4.90 o 
  -3   8   8       16.94       13.80      3.45 o 
  -2   8   8       41.11       48.17      4.26 o 
  -1   8   8       34.26       19.15      2.56 o 
   0   8   8      433.52      390.61      5.11 o 
   1   8   8       24.02       25.06      2.69 o 
   2   8   8        8.12       12.67      3.03 o 
   3   8   8        0.68       -0.24      3.68 o 
   4   8   8      166.55      179.22      6.09 o 
   5   8   8      204.22      206.79      7.29 o 
   6   8   8        1.83       -3.55      6.33 o 
   7   8   8        1.33       -1.80      6.82 o 
  -7   9   8        0.91       -2.69      9.72 o 
  -6   9   8        0.06       -5.17      7.77 o 
  -5   9   8        0.75        3.35      7.90 o 
  -4   9   8       38.99       28.67      5.91 o 
  -3   9   8       14.53        8.73      6.25 o 
  -2   9   8       29.30       25.19      4.34 o 
  -1   9   8       79.53       75.64      4.75 o 
   0   9   8       17.83       19.53      4.49 o 
   1   9   8       19.20       22.94      4.83 o 
   2   9   8       41.03       31.02      4.94 o 
   3   9   8       98.22       94.89      5.74 o 
   4   9   8        2.58        7.18      5.91 o 
   5   9   8        4.48       -2.47      6.51 o 
   6   9   8        4.09        5.49      6.90 o 
  -5  10   8        2.97        6.37      9.19 o 
  -4  10   8       35.96       44.64      9.33 o 
  -3  10   8       27.54       24.75      9.59 o 
  -2  10   8        5.20        3.23      7.96 o 
  -1  10   8       14.76        7.57      7.82 o 
   0  10   8        7.63       12.15      7.63 o 
   1  10   8       46.84       44.12      6.53 o 
   2  10   8        1.43        2.45      7.03 o 
   3  10   8        3.90        3.31      6.66 o 
 -13   0   9        0.98        2.64     16.98 o 
 -11   0   9        4.57        0.35     10.18 o 
  -9   0   9       58.87       43.60      7.99 o 
  -7   0   9        3.43       11.27      5.10 o 
  -5   0   9        2.75       14.31      6.06 o 
  -3   0   9     1831.38     1816.81     38.03 o 
  -1   0   9       71.65       93.17      4.30 o 
   1   0   9     3819.38     3134.94     67.00 o 
   3   0   9      238.29      256.84      7.34 o 
   5   0   9       25.77       36.99      7.68 o 
   7   0   9      392.13      416.12     11.59 o 
   9   0   9      938.23     1103.74     39.61 o 
  11   0   9        5.25       20.43     13.20 o 
 -13   1   9        0.07       -1.70     11.09 o 
 -12   1   9       17.82       14.88      9.74 o 
 -11   1   9       25.83       28.45      7.40 o 
 -10   1   9      284.34      362.85      6.57 o 
  -9   1   9      317.53      326.63      5.78 o 
  -8   1   9       54.45       74.47      4.21 o 
  -7   1   9       73.63       54.55      4.63 o 
  -6   1   9      820.28      922.65     15.81 o 
  -5   1   9     1513.18     1622.76     30.42 o 
  -4   1   9      342.33      293.57      3.73 o 
  -3   1   9       11.83        6.98      2.72 o 
  -2   1   9       33.58       51.49      2.46 o 
  -1   1   9     1464.85     1358.71     17.53 o 
   0   1   9     2469.11     2003.71     12.83 o 
   1   1   9      171.00      194.19      4.50 o 
   2   1   9      569.25      560.38     10.31 o 
   3   1   9      506.93      524.86     13.38 o 
   4   1   9      438.13      398.34      7.14 o 
   5   1   9        0.60        2.81      4.37 o 
   6   1   9      575.55      544.29      9.14 o 
   7   1   9        2.49        3.80      6.21 o 
   8   1   9       15.91        9.82      5.98 o 
   9   1   9       13.03        9.23      7.35 o 
  10   1   9       37.70       44.32      9.09 o 
  11   1   9        1.40        4.59     10.10 o 
 -12   2   9       18.62       10.70      8.97 o 
 -11   2   9       14.54       16.72      9.30 o 
 -10   2   9        2.03        2.06      4.62 o 
  -9   2   9        4.13        1.91      3.47 o 
  -8   2   9      111.48      101.97      4.93 o 
  -7   2   9        0.41        5.58      5.00 o 
  -6   2   9       34.98       47.84      3.68 o 
  -5   2   9     1106.07     1050.75     20.36 o 
  -4   2   9       94.05       65.52      3.01 o 
  -3   2   9       37.98       32.55      2.90 o 
  -2   2   9      176.66      174.46      3.11 o 
  -1   2   9      200.55      186.26      3.94 o 
   0   2   9      738.94      752.46      8.62 o 
   1   2   9       86.20      119.65      4.09 o 
   2   2   9     1000.91     1003.47     14.21 o 
   3   2   9      431.68      441.26      5.46 o 
   4   2   9       39.23       54.99      4.04 o 
   5   2   9       39.50       53.50      4.03 o 
   6   2   9      645.38      640.07      7.29 o 
   7   2   9      481.22      519.98     10.17 o 
   8   2   9       30.39       25.54      4.34 o 
   9   2   9       31.49       25.76      8.40 o 
  10   2   9        9.61       10.98      9.24 o 
  11   2   9        2.34       -2.32     11.03 o 
 -12   3   9        8.31        5.60      9.07 o 
 -11   3   9        0.99       -3.14      6.59 o 
 -10   3   9        0.20       -0.43      5.59 o 
  -9   3   9       76.22       79.14      4.57 o 
  -8   3   9        5.31        2.24      4.36 o 
  -7   3   9      203.81      193.96      4.99 o 
  -6   3   9       57.69       60.12      3.91 o 
  -5   3   9      468.31      454.18      7.74 o 
  -4   3   9       11.34       16.41      2.83 o 
  -3   3   9     1174.25     1166.18     13.09 o 
  -2   3   9      123.36      114.43      2.66 o 
  -1   3   9     3802.68     3747.06     32.36 o 
   0   3   9       21.39       19.21      2.35 o 
   1   3   9        7.33       10.79      2.48 o 
   2   3   9       98.78      102.26      2.71 o 
   3   3   9       22.00       24.50      2.36 o 
   4   3   9        6.73        6.83      3.79 o 
   5   3   9       72.86       69.04      4.61 o 
   6   3   9       55.21       43.10      5.34 o 
   7   3   9        0.40       -3.18      5.48 o 
   8   3   9       32.67       31.68      4.26 o 
   9   3   9       42.92       58.95      8.64 o 
  10   3   9        4.05       -0.68      8.69 o 
  11   3   9        3.58       -0.99      9.25 o 
 -12   4   9        3.88        1.95     10.47 o 
 -11   4   9        0.41       -3.45      6.57 o 
 -10   4   9      106.36      103.57      7.26 o 
  -9   4   9       49.91       33.95      4.52 o 
  -8   4   9       83.83       70.03      4.16 o 
  -7   4   9       71.88      110.67      4.70 o 
  -6   4   9      113.23      132.97      4.04 o 
  -5   4   9      464.93      477.63      5.70 o 
  -4   4   9     1008.34      994.31     11.90 o 
  -3   4   9       12.56        8.64      2.06 o 
  -2   4   9      556.13      552.31      7.82 o 
  -1   4   9       31.85       29.01      2.30 o 
   0   4   9     2261.49     2271.90     20.17 o 
   1   4   9      318.26      367.81      3.22 o 
   2   4   9       22.42       37.61      2.99 o 
   3   4   9        0.64        2.60      3.21 o 
   4   4   9       24.63       26.43      3.78 o 
   5   4   9        2.32        1.16      4.75 o 
   6   4   9       61.33       55.66      5.92 o 
   7   4   9       92.20       75.81      8.03 o 
   8   4   9      132.48      135.28      6.54 o 
   9   4   9        0.00        4.50      7.35 o 
  10   4   9        0.05        6.48      9.38 o 
 -11   5   9       10.79       18.11      7.83 o 
 -10   5   9        0.10        7.92      7.47 o 
  -9   5   9       86.14       83.00      6.17 o 
  -8   5   9       41.55       49.95      4.11 o 
  -7   5   9       70.93       61.91      2.70 o 
  -6   5   9       22.37       10.81      3.64 o 
  -5   5   9      141.10      124.75      4.36 o 
  -4   5   9      154.09      146.66      3.61 o 
  -3   5   9       13.89       13.03      2.48 o 
  -2   5   9      282.46      324.86      4.78 o 
  -1   5   9     1607.50     1718.57     18.19 o 
   0   5   9       22.65       24.06      3.13 o 
   1   5   9        7.97        8.85      2.66 o 
   2   5   9       47.52       39.51      2.91 o 
   3   5   9        6.38        9.80      3.46 o 
   4   5   9       24.75       19.96      4.22 o 
   5   5   9      421.72      411.77      6.39 o 
   6   5   9        6.25       10.11      5.49 o 
   7   5   9        9.65       10.55      6.04 o 
   8   5   9       11.90       11.39      5.69 o 
   9   5   9       29.57       15.60      7.19 o 
  10   5   9       16.09        8.47      8.74 o 
 -10   6   9        3.77        0.61      7.81 o 
  -9   6   9       26.22       27.25      6.82 o 
  -8   6   9      188.25      210.01      7.30 o 
  -7   6   9       24.56       18.90      2.90 o 
  -6   6   9      150.55      161.94      5.14 o 
  -5   6   9      170.36      188.96      5.36 o 
  -4   6   9      584.46      501.80      8.17 o 
  -3   6   9      125.44      127.99      3.14 o 
  -2   6   9       56.48       57.24      3.97 o 
  -1   6   9      171.01      138.07      3.71 o 
   0   6   9        2.68        5.42      3.13 o 
   1   6   9        1.07        1.87      3.09 o 
   2   6   9        8.00        6.60      2.16 o 
   3   6   9       51.79       36.26      3.32 o 
   4   6   9      897.82      925.26     11.92 o 
   5   6   9       10.39       13.08      4.40 o 
   6   6   9        1.02       -2.51      5.51 o 
   7   6   9       14.95       14.48      6.50 o 
   8   6   9        9.20        7.77      6.83 o 
   9   6   9        0.73        3.74      7.80 o 
 -10   7   9       12.35       12.00      7.52 o 
  -9   7   9        6.11        2.70      7.16 o 
  -8   7   9        2.77        3.11      6.86 o 
  -7   7   9        0.33        3.34      6.12 o 
  -6   7   9        8.33       -0.30      6.23 o 
  -5   7   9        1.35        2.24      2.79 o 
  -4   7   9       35.17       30.00      2.25 o 
  -3   7   9      215.85      215.80      4.07 o 
  -2   7   9       74.21       57.44      3.64 o 
  -1   7   9      211.66      188.60      4.25 o 
   0   7   9      121.34      132.58      3.45 o 
   1   7   9       82.25       79.73      3.63 o 
   2   7   9       14.64       15.94      3.44 o 
   3   7   9       71.90       62.25      3.06 o 
   4   7   9      339.57      289.30      6.47 o 
   5   7   9       32.21       26.54      5.01 o 
   6   7   9       89.65       77.64      6.77 o 
   7   7   9       26.83       26.46      6.84 o 
   8   7   9        0.12        3.37     10.40 o 
  -8   8   9        2.40        0.22      7.23 o 
  -7   8   9        0.62       -2.78      6.35 o 
  -6   8   9        2.96        6.82      5.88 o 
  -5   8   9       28.59       40.52      4.87 o 
  -4   8   9       48.08       46.40      4.83 o 
  -3   8   9       79.96       80.10      4.48 o 
  -2   8   9      154.61      157.76      4.57 o 
  -1   8   9       38.92       31.05      3.20 o 
   0   8   9       12.28       11.43      3.10 o 
   1   8   9        6.04        3.48      2.86 o 
   2   8   9       56.00       48.99      4.08 o 
   3   8   9        1.77        4.45      5.23 o 
   4   8   9       19.59       10.56      5.68 o 
   5   8   9       34.92       30.75      6.22 o 
   6   8   9       32.71       27.32      7.25 o 
   7   8   9       23.61       22.70      7.60 o 
  -7   9   9        1.29        2.02      9.86 o 
  -6   9   9       65.45       75.84      9.68 o 
  -5   9   9       23.02       18.84      7.60 o 
  -4   9   9        1.19        8.64      7.39 o 
  -3   9   9        2.16       -2.03      7.69 o 
  -2   9   9        7.53       10.49      5.71 o 
  -1   9   9       59.49       50.25      5.11 o 
   0   9   9       88.29       92.22      5.51 o 
   1   9   9        0.50        0.98      4.96 o 
   2   9   9        6.28        3.08      5.00 o 
   3   9   9        0.01        1.08      5.42 o 
   4   9   9        2.52        3.23      6.47 o 
   5   9   9        1.72        0.96      6.52 o 
  -4  10   9       19.04       20.41     10.20 o 
  -3  10   9        4.02        4.56      9.35 o 
  -2  10   9        1.27        2.93      8.49 o 
  -1  10   9        2.19       -2.00      7.84 o 
   0  10   9       26.47       20.45      7.23 o 
   1  10   9       72.47       74.58      6.92 o 
   2  10   9        6.53        8.51      7.23 o 
   3  10   9       75.40       88.47      7.71 o 
 -12   0  10        2.91       -1.51     22.50 o 
 -10   0  10       63.45       32.17      8.26 o 
  -8   0  10      145.44      159.56     11.77 o 
  -6   0  10       48.70       66.62      6.56 o 
  -4   0  10      847.53      813.78     12.19 o 
  -2   0  10     3840.09     3259.57     57.05 o 
   0   0  10     7471.84     7552.32    135.96 o 
   2   0  10        0.27        4.57      7.20 o 
   4   0  10     1303.88     1221.56     28.84 o 
   6   0  10       84.12       87.76      9.30 o 
   8   0  10       37.96       56.92      9.30 o 
  10   0  10       40.16       20.53     12.89 o 
 -12   1  10        5.81       13.96      9.60 o 
 -11   1  10       23.59       31.87      6.84 o 
 -10   1  10      156.63      138.42      5.49 o 
  -9   1  10      465.37      447.51      9.13 o 
  -8   1  10       30.22       27.76      5.68 o 
  -7   1  10        0.10       -0.66      5.26 o 
  -6   1  10        0.09       -1.83      3.78 o 
  -5   1  10      177.10      214.94      5.45 o 
  -4   1  10      683.23      663.03      9.51 o 
  -3   1  10        2.03        1.93      2.59 o 
  -2   1  10      392.70      491.19      5.17 o 
  -1   1  10      425.87      526.67      5.51 o 
   0   1  10     2224.12     2202.72     21.82 o 
   1   1  10     3084.20     2881.97     39.15 o 
   2   1  10      167.88      140.63      3.87 o 
   3   1  10      211.49      228.08      4.45 o 
   4   1  10      579.50      602.00      8.49 o 
   5   1  10       74.94       51.20      5.69 o 
   6   1  10       66.30       61.81      6.84 o 
   7   1  10      347.42      356.42      7.54 o 
   8   1  10        0.14        2.26      6.47 o 
   9   1  10       33.39       40.14      8.64 o 
  10   1  10        0.17        2.88      8.92 o 
  11   1  10       11.20       10.31      9.84 o 
 -12   2  10        3.38        7.93      9.94 o 
 -11   2  10        4.98        3.95      9.39 o 
 -10   2  10       13.39       19.82      6.11 o 
  -9   2  10       44.61       41.23      5.27 o 
  -8   2  10       24.08       31.18      5.84 o 
  -7   2  10        1.79        3.44      4.59 o 
  -6   2  10       15.66       15.68      3.64 o 
  -5   2  10      120.19      140.99      3.53 o 
  -4   2  10       22.34       31.30      3.16 o 
  -3   2  10      778.17      666.11      8.64 o 
  -2   2  10     3074.35     2972.05     23.78 o 
  -1   2  10      244.13      348.59      6.14 o 
   0   2  10     2792.56     2757.47     31.58 o 
   1   2  10      325.73      464.01      9.93 o 
   2   2  10        0.28        1.55      2.56 o 
   3   2  10      189.23      188.12      4.06 o 
   4   2  10       54.26       64.16      2.93 o 
   5   2  10       18.15       17.48      6.24 o 
   6   2  10        7.89        3.53      5.20 o 
   7   2  10        0.83        4.02      5.87 o 
   8   2  10       16.56       20.27      6.06 o 
   9   2  10       83.32       93.39      8.50 o 
  10   2  10        3.92       11.21      9.60 o 
  11   2  10        0.43        4.99     11.53 o 
 -12   3  10        7.95        2.24      8.71 o 
 -11   3  10        0.09        2.18      6.76 o 
 -10   3  10       45.94       37.19      7.10 o 
  -9   3  10       50.17       67.26      4.17 o 
  -8   3  10       52.44       56.38      4.78 o 
  -7   3  10       30.10       48.92      4.91 o 
  -6   3  10       17.78       18.06      3.89 o 
  -5   3  10      281.84      285.04      5.13 o 
  -4   3  10       21.45       15.27      2.71 o 
  -3   3  10       77.05       80.57      3.22 o 
  -2   3  10      224.53      294.65      4.64 o 
  -1   3  10       35.12       26.24      2.43 o 
   0   3  10      360.19      374.31      5.13 o 
   1   3  10      121.87      140.57      3.02 o 
   2   3  10      138.58      155.24      2.92 o 
   3   3  10      146.73      120.26      2.98 o 
   4   3  10      320.27      318.12      7.02 o 
   5   3  10       30.03       25.22      5.54 o 
   6   3  10       69.91       70.67      5.98 o 
   7   3  10      152.00      168.26      6.56 o 
   8   3  10       15.30       14.36      7.87 o 
   9   3  10        1.26       -4.69     11.11 o 
  10   3  10        4.18        3.68      9.63 o 
 -12   4  10        2.78        2.70      9.45 o 
 -11   4  10       29.74       23.22      7.27 o 
 -10   4  10        2.79        1.51      6.77 o 
  -9   4  10        0.47        0.13      5.20 o 
  -8   4  10       33.26       35.71      5.19 o 
  -7   4  10      213.49      227.38      5.46 o 
  -6   4  10       41.18       66.77      3.86 o 
  -5   4  10       41.96       42.63      3.15 o 
  -4   4  10        0.10        0.54      2.19 o 
  -3   4  10     1069.30      954.19      8.72 o 
  -2   4  10      167.13      173.38      2.81 o 
  -1   4  10      708.94      700.70      6.25 o 
   0   4  10      467.41      449.28      7.26 o 
   1   4  10      226.31      172.50      2.82 o 
   2   4  10       49.21       47.57      2.62 o 
   3   4  10      217.30      208.20      3.72 o 
   4   4  10       31.43       27.79      4.04 o 
   5   4  10       14.59       21.64      5.50 o 
   6   4  10       20.44       16.55      6.38 o 
   7   4  10       16.49       12.15      6.57 o 
   8   4  10        1.65       -0.01      9.60 o 
   9   4  10        0.65        2.53      7.43 o 
  10   4  10        5.05       -3.28     10.54 o 
 -11   5  10        1.27        4.70      8.25 o 
 -10   5  10       65.06       60.85      8.16 o 
  -9   5  10        5.20        3.60      7.26 o 
  -8   5  10       42.00       43.03      3.50 o 
  -7   5  10        0.00        1.51      2.65 o 
  -6   5  10        3.52        3.63      3.68 o 
  -5   5  10       18.43       16.47      3.86 o 
  -4   5  10      378.91      367.15      4.63 o 
  -3   5  10      323.58      304.45      6.13 o 
  -2   5  10        4.92        3.91      2.06 o 
  -1   5  10      334.14      361.00      4.34 o 
   0   5  10       64.62       70.72      3.41 o 
   1   5  10        2.51        0.43      2.57 o 
   2   5  10        4.22        3.74      3.08 o 
   3   5  10       34.73       34.97      3.70 o 
   4   5  10        2.18        4.23      4.10 o 
   5   5  10        1.79        2.99      5.79 o 
   6   5  10      196.96      203.48      7.75 o 
   7   5  10       15.05       11.44      6.76 o 
   8   5  10        0.17       -1.03      7.30 o 
   9   5  10        0.14        2.36      7.41 o 
 -10   6  10       45.72       46.71      8.22 o 
  -9   6  10      196.86      215.64      7.77 o 
  -8   6  10        1.71        1.30      6.47 o 
  -7   6  10       14.87        8.82      6.52 o 
  -6   6  10      228.68      270.70      6.58 o 
  -5   6  10      186.98      207.31      5.38 o 
  -4   6  10       90.68       87.98      3.31 o 
  -3   6  10        1.56        1.96      4.32 o 
  -2   6  10        2.70        9.83      4.32 o 
  -1   6  10      965.53     1005.09     11.71 o 
   0   6  10        0.27       -0.39      3.35 o 
   1   6  10        7.01        9.31      3.31 o 
   2   6  10        0.68        3.47      2.48 o 
   3   6  10      953.63     1041.30     11.00 o 
   4   6  10      968.64     1019.61      9.36 o 
   5   6  10        3.82        7.55      5.45 o 
   6   6  10       27.39       29.35      5.42 o 
   7   6  10        4.83        3.06      7.48 o 
   8   6  10        0.86        5.06      7.36 o 
   9   6  10        3.57        9.81      8.66 o 
  -9   7  10        2.89        1.53      7.53 o 
  -8   7  10       15.02       12.63      6.80 o 
  -7   7  10       11.76       11.38      6.04 o 
  -6   7  10       79.71       99.95      6.91 o 
  -5   7  10       24.87       17.18      3.90 o 
  -4   7  10      572.65      543.31     11.52 o 
  -3   7  10        4.05        3.99      4.60 o 
  -2   7  10        1.72       -0.07      4.09 o 
  -1   7  10        0.91        1.12      3.63 o 
   0   7  10      190.67      206.55      4.22 o 
   1   7  10       38.15       47.25      3.69 o 
   2   7  10       55.83       47.22      3.68 o 
   3   7  10       21.89       13.63      2.72 o 
   4   7  10       53.28       63.86      4.36 o 
   5   7  10      377.81      383.82      7.05 o 
   6   7  10      157.66      160.92      7.43 o 
   7   7  10        7.73        8.58      7.08 o 
   8   7  10        1.68       -0.58      7.83 o 
  -8   8  10       17.22       19.59      7.89 o 
  -7   8  10       21.41       32.36      7.36 o 
  -6   8  10       19.45       13.13      6.76 o 
  -5   8  10        0.30        2.38      6.85 o 
  -4   8  10        0.52        2.51      5.61 o 
  -3   8  10       41.00       36.48      3.66 o 
  -2   8  10      163.93      153.48      5.17 o 
  -1   8  10        6.63        0.69      3.57 o 
   0   8  10       11.07       13.63      3.02 o 
   1   8  10        0.17       -0.35      3.91 o 
   2   8  10       10.02        6.28      4.38 o 
   3   8  10       60.98       54.13      5.66 o 
   4   8  10      129.09      114.18      6.59 o 
   5   8  10      166.88      175.59      7.05 o 
   6   8  10       31.60       21.09      6.93 o 
  -6   9  10       16.08       10.77      9.41 o 
  -5   9  10       28.94       35.59      9.09 o 
  -4   9  10      109.93      105.33      9.91 o 
  -3   9  10        6.59        6.96      8.77 o 
  -2   9  10       24.21       18.38      6.34 o 
  -1   9  10        0.13        3.49      5.00 o 
   0   9  10       25.52       28.44      5.38 o 
   1   9  10        4.08        1.37      5.22 o 
   2   9  10       21.32       24.27      5.56 o 
   3   9  10        1.93        5.43      6.01 o 
   4   9  10        0.39        1.91      6.81 o 
   5   9  10       42.80       37.00      7.21 o 
  -3  10  10        0.76       -0.08      9.02 o 
  -2  10  10        7.54       10.33      8.79 o 
  -1  10  10       17.04       23.66      8.44 o 
   0  10  10        0.04        4.44      7.45 o 
   1  10  10        0.09        0.16      6.77 o 
   2  10  10        2.64        7.06      7.76 o 
 -11   0  11       78.20       78.38     10.16 o 
  -9   0  11       11.12       16.71     14.50 o 
  -7   0  11        0.80        2.75      7.26 o 
  -5   0  11       86.72       91.47      5.61 o 
  -3   0  11       53.68       42.74      4.61 o 
  -1   0  11    11273.57    11036.28    137.59 o 
   1   0  11        9.39       17.95      5.90 o 
   3   0  11     1173.28     1163.37     38.49 o 
   5   0  11      229.20      214.51      9.18 o 
   7   0  11        2.61       11.60      9.65 o 
   9   0  11       42.18       64.29     13.23 o 
 -12   1  11        0.05        4.61     12.57 o 
 -11   1  11       12.59       10.75      8.93 o 
 -10   1  11        1.64        3.93      6.53 o 
  -9   1  11       50.04       33.29      9.55 o 
  -8   1  11       84.03       83.97      7.47 o 
  -7   1  11       34.14       44.49      5.52 o 
  -6   1  11       88.82       71.00      3.66 o 
  -5   1  11      165.75      156.63      3.78 o 
  -4   1  11      176.61      185.21      2.77 o 
  -3   1  11      100.37       93.28      3.22 o 
  -2   1  11      310.43      229.92      3.42 o 
  -1   1  11     1615.99     1534.38     12.73 o 
   0   1  11     6446.27     6353.58     81.85 o 
   1   1  11       17.06        8.77      4.15 o 
   2   1  11      355.11      310.50      4.59 o 
   3   1  11       86.97      116.01      6.23 o 
   4   1  11      937.32      894.92     14.32 o 
   5   1  11        9.38        7.81      5.99 o 
   6   1  11      365.90      389.29     10.86 o 
   7   1  11        1.17        2.76      6.25 o 
   8   1  11       74.38      104.49      7.05 o 
   9   1  11       15.85       14.32      8.49 o 
  10   1  11        0.10       -1.12     10.93 o 
 -12   2  11        4.08        3.16     10.01 o 
 -11   2  11       26.62       18.12      9.02 o 
 -10   2  11        0.45        6.04      7.41 o 
  -9   2  11       21.90       14.62      6.67 o 
  -8   2  11        2.81        2.14      5.08 o 
  -7   2  11       57.39       56.67      4.65 o 
  -6   2  11       11.39        6.85      3.49 o 
  -5   2  11       39.86       34.32      2.71 o 
  -4   2  11      113.60      150.22      3.31 o 
  -3   2  11       25.08       21.23      3.65 o 
  -2   2  11      123.40      142.61      2.57 o 
  -1   2  11       20.14       22.66      2.48 o 
   0   2  11       48.02       56.61      3.31 o 
   1   2  11       18.90       20.75      3.85 o 
   2   2  11        2.38       -0.07      2.52 o 
   3   2  11      191.47      167.31      3.00 o 
   4   2  11      137.17      169.36      4.99 o 
   5   2  11     1007.01     1104.01     12.81 o 
   6   2  11        3.84        7.02      5.57 o 
   7   2  11        3.35        6.33      5.81 o 
   8   2  11        0.20        1.00      8.09 o 
   9   2  11       35.36       45.74      8.58 o 
  10   2  11        0.27        4.40      8.92 o 
 -12   3  11        2.50        1.51      9.04 o 
 -11   3  11        0.02        4.27      9.20 o 
 -10   3  11       30.30       19.16      6.52 o 
  -9   3  11       30.28       36.36      5.26 o 
  -8   3  11       27.10       34.10      4.90 o 
  -7   3  11        8.98       18.16      4.75 o 
  -6   3  11        9.41        2.45      3.77 o 
  -5   3  11      364.19      415.91      5.00 o 
  -4   3  11      119.86      134.27      3.74 o 
  -3   3  11        2.02       -0.01      3.37 o 
  -2   3  11      508.49      470.77      4.85 o 
  -1   3  11      286.08      271.03      3.08 o 
   0   3  11       18.27       23.64      3.64 o 
   1   3  11      291.59      247.51      4.77 o 
   2   3  11        8.82       13.11      2.67 o 
   3   3  11       22.55       11.38      2.78 o 
   4   3  11      102.10       84.84      3.53 o 
   5   3  11        0.01       -3.30      5.68 o 
   6   3  11        6.70        9.54      7.30 o 
   7   3  11      121.99      134.02      8.70 o 
   8   3  11        5.01        8.61      8.56 o 
   9   3  11       77.44       88.94     10.03 o 
  10   3  11        3.23        3.61     10.27 o 
 -11   4  11        6.38        5.19      8.59 o 
 -10   4  11        6.50        9.00      6.72 o 
  -9   4  11       14.29       20.56      5.61 o 
  -8   4  11        4.77        5.17      4.67 o 
  -7   4  11       29.48       24.39      4.28 o 
  -6   4  11      397.90      395.88      5.27 o 
  -5   4  11       14.35       11.62      3.03 o 
  -4   4  11      536.67      622.34      7.19 o 
  -3   4  11       45.45       51.87      2.75 o 
  -2   4  11       57.32       56.13      2.34 o 
  -1   4  11      436.73      384.79      6.02 o 
   0   4  11     1561.89     1541.09     20.09 o 
   1   4  11       24.88       28.93      2.63 o 
   2   4  11        4.55        4.42      2.50 o 
   3   4  11       84.15       63.88      3.33 o 
   4   4  11        2.42       -1.44      4.21 o 
   5   4  11        0.88        1.07      5.48 o 
   6   4  11       16.36       23.02      8.08 o 
   7   4  11        0.32        3.20      8.43 o 
   8   4  11       64.85       79.73      9.71 o 
   9   4  11        3.17       10.15      9.69 o 
  10   4  11       25.34       24.00     10.51 o 
 -11   5  11        9.93        2.78      9.21 o 
 -10   5  11        0.57        6.80      8.20 o 
  -9   5  11        3.79       -0.03      8.04 o 
  -8   5  11       18.85       24.99      3.96 o 
  -7   5  11      115.07      147.22      3.35 o 
  -6   5  11       34.56       30.35      2.75 o 
  -5   5  11       79.32       55.27      2.77 o 
  -4   5  11        2.91        1.26      2.40 o 
  -3   5  11      922.46      905.07     10.80 o 
  -2   5  11        2.39        1.31      2.61 o 
  -1   5  11        8.71        4.54      3.43 o 
   0   5  11       20.09       22.57      2.98 o 
   1   5  11      112.70      121.76      3.03 o 
   2   5  11      182.44      214.88      3.82 o 
   3   5  11      120.91      124.56      4.16 o 
   4   5  11       21.18       12.02      4.28 o 
   5   5  11       37.23       46.80      5.40 o 
   6   5  11       22.97       12.88      7.55 o 
   7   5  11       35.18       34.61      8.05 o 
   8   5  11        4.14       -2.26      8.92 o 
   9   5  11       75.99       78.29      8.78 o 
 -10   6  11        0.37       -5.39      9.59 o 
  -9   6  11       51.59       40.75      7.86 o 
  -8   6  11       20.42       13.63      6.58 o 
  -7   6  11        3.56        0.36      6.68 o 
  -6   6  11     1298.13     1378.95     21.26 o 
  -5   6  11      375.87      343.23     10.80 o 
  -4   6  11        0.19        1.89      3.96 o 
  -3   6  11      388.42      408.71      6.75 o 
  -2   6  11      868.08      940.55      9.30 o 
  -1   6  11       70.16       48.10      3.52 o 
   0   6  11       11.58        6.44      3.56 o 
   1   6  11        4.46        3.10      3.80 o 
   2   6  11      162.08      142.58      3.26 o 
   3   6  11        5.55        5.60      3.73 o 
   4   6  11        6.09        3.22      4.46 o 
   5   6  11      142.24      141.18      5.83 o 
   6   6  11       44.51       47.94      6.34 o 
   7   6  11       25.55       21.85      7.77 o 
   8   6  11        0.23        2.08      8.34 o 
  -9   7  11        3.47        8.77      8.61 o 
  -8   7  11       46.06       40.37      7.83 o 
  -7   7  11        9.25        2.42      7.19 o 
  -6   7  11        0.02       -3.06      5.63 o 
  -5   7  11       77.73       54.76      3.34 o 
  -4   7  11       77.24       71.25      5.84 o 
  -3   7  11       39.70       57.39      5.67 o 
  -2   7  11        0.06        0.73      4.83 o 
  -1   7  11      393.65      355.54      5.50 o 
   0   7  11        0.21        2.62      3.30 o 
   1   7  11      102.90      104.96      4.20 o 
   2   7  11        0.35        0.36      3.63 o 
   3   7  11       12.99       14.93      2.94 o 
   4   7  11      180.22      187.36      5.61 o 
   5   7  11      135.82      140.05      6.29 o 
   6   7  11        9.39       18.17      6.44 o 
   7   7  11       12.44       18.39      7.26 o 
  -8   8  11       20.30       24.41      8.26 o 
  -7   8  11        0.85        3.90      7.99 o 
  -6   8  11       20.09       17.17      7.07 o 
  -5   8  11       98.47       89.75      7.71 o 
  -4   8  11       80.26       94.87      9.47 o 
  -3   8  11        6.80        2.78      6.03 o 
  -2   8  11       11.36        6.89      5.45 o 
  -1   8  11       19.79       10.92      4.48 o 
   0   8  11      147.76      163.71      5.67 o 
   1   8  11      110.90      128.32      5.31 o 
   2   8  11        8.13        3.85      5.09 o 
   3   8  11       69.18       55.76      5.91 o 
   4   8  11        9.82       14.15      6.37 o 
   5   8  11        1.98        8.68      6.52 o 
   6   8  11       11.65       12.01      8.07 o 
  -6   9  11        3.58       -2.03     10.09 o 
  -5   9  11        0.61        5.54      9.85 o 
  -4   9  11       91.66       97.96     10.26 o 
  -3   9  11       37.12       30.27      8.48 o 
  -2   9  11        4.61        7.63      6.89 o 
  -1   9  11       11.38       13.42      5.44 o 
   0   9  11       30.64       36.49      5.91 o 
   1   9  11       33.58       34.88      6.09 o 
   2   9  11       21.73       18.49      5.83 o 
   3   9  11        2.51        3.86      6.26 o 
   4   9  11       34.45       40.20      7.21 o 
  -2  10  11        1.59        4.65      9.17 o 
  -1  10  11       11.11       12.88      8.62 o 
   0  10  11        3.43        9.63      7.83 o 
 -12   0  12        7.79       14.73     17.06 o 
 -10   0  12        1.31       10.73     16.09 o 
  -8   0  12       52.95       51.03     11.37 o 
  -6   0  12       95.75      138.92      7.28 o 
  -4   0  12        0.46        0.52      3.40 o 
  -2   0  12        3.38        2.49      2.22 o 
   0   0  12     2945.56     3264.59     48.92 o 
   2   0  12      729.76      783.75     15.31 o 
   4   0  12      266.60      316.43     13.28 o 
   6   0  12      604.93      675.11     12.76 o 
   8   0  12       50.92       58.63      9.05 o 
  10   0  12       17.39       22.78     12.59 o 
 -12   1  12        0.14       -0.75     12.99 o 
 -11   1  12       16.81       18.76     11.83 o 
 -10   1  12       67.84       67.66     10.47 o 
  -9   1  12       69.09       86.15      9.86 o 
  -8   1  12        0.06       -1.26      6.08 o 
  -7   1  12      131.77      120.86      4.33 o 
  -6   1  12       58.67       79.85      3.70 o 
  -5   1  12      139.65      175.55      4.01 o 
  -4   1  12      186.90      217.44      4.15 o 
  -3   1  12        1.16       -1.97      3.02 o 
  -2   1  12       40.82       30.72      1.87 o 
  -1   1  12       44.15       23.03      2.62 o 
   0   1  12     2083.94     2195.99     24.40 o 
   1   1  12       53.86       86.24      4.31 o 
   2   1  12        7.29        3.80      3.26 o 
   3   1  12      125.25      122.99      5.88 o 
   4   1  12       76.46       81.56      4.38 o 
   5   1  12        3.24        4.49      6.31 o 
   6   1  12       37.84       45.94      6.98 o 
   7   1  12       33.01       40.67      6.64 o 
   8   1  12       29.05       28.19      8.25 o 
   9   1  12       75.24       65.85      8.99 o 
  10   1  12        8.82        6.19      9.11 o 
 -12   2  12        1.35       -3.58     12.17 o 
 -11   2  12        7.75       14.56     10.73 o 
 -10   2  12      182.78      218.50      9.32 o 
  -9   2  12       24.33       33.24      6.12 o 
  -8   2  12       37.69       49.36      4.98 o 
  -7   2  12       19.83       17.38      3.96 o 
  -6   2  12        9.91        5.27      2.59 o 
  -5   2  12        1.12        0.93      3.70 o 
  -4   2  12      275.11      269.20      7.60 o 
  -3   2  12       34.09       30.54      3.43 o 
  -2   2  12       20.71       20.16      2.25 o 
  -1   2  12      442.64      456.68      8.55 o 
   0   2  12      106.18       88.11      3.54 o 
   1   2  12       75.78       69.31      4.64 o 
   2   2  12        0.20        2.20      2.36 o 
   3   2  12       33.56       52.25      2.82 o 
   4   2  12      158.74      172.32      6.86 o 
   5   2  12      188.65      203.44      5.79 o 
   6   2  12      101.37      107.79      7.63 o 
   7   2  12       33.25       29.10      5.88 o 
   8   2  12       20.22       18.34      9.09 o 
   9   2  12       11.25       12.38      9.54 o 
  10   2  12        6.20       12.80      9.74 o 
 -12   3  12        0.78       -0.67     12.24 o 
 -11   3  12       10.33        8.03     10.88 o 
 -10   3  12        8.88       13.45      7.11 o 
  -9   3  12       28.34       39.69      5.73 o 
  -8   3  12       36.36       41.96      5.21 o 
  -7   3  12      174.08      209.24      5.32 o 
  -6   3  12      351.86      362.56      4.83 o 
  -5   3  12      219.35      254.55      4.77 o 
  -4   3  12      113.34       92.56      4.66 o 
  -3   3  12      463.60      456.97      5.21 o 
  -2   3  12     1206.56     1289.51     12.01 o 
  -1   3  12       38.19       24.41      2.90 o 
   0   3  12      191.47      138.06      4.15 o 
   1   3  12       11.76        5.99      3.72 o 
   2   3  12        1.89        1.50      2.80 o 
   3   3  12        4.27        0.41      2.95 o 
   4   3  12      282.01      294.40      6.22 o 
   5   3  12      264.33      235.28      9.11 o 
   6   3  12        4.96       10.32      6.74 o 
   7   3  12       11.67       16.17      7.80 o 
   8   3  12        1.90        9.53      8.77 o 
   9   3  12        0.96        8.31      9.79 o 
  10   3  12        1.76        1.24     10.97 o 
 -11   4  12        4.56       -1.31     10.78 o 
 -10   4  12       46.22       54.03      7.66 o 
  -9   4  12      141.76      168.29      7.91 o 
  -8   4  12        1.10        3.88      4.43 o 
  -7   4  12      213.00      233.34      5.20 o 
  -6   4  12       17.72       17.09      4.08 o 
  -5   4  12      333.86      302.52      9.59 o 
  -4   4  12      101.45      109.82      3.95 o 
  -3   4  12        0.60        1.25      2.67 o 
  -2   4  12      176.51      168.59      2.86 o 
  -1   4  12       14.20       11.16      2.71 o 
   0   4  12       42.58       45.62      2.65 o 
   1   4  12       19.72       11.45      2.42 o 
   2   4  12      154.81      129.70      3.03 o 
   3   4  12        0.01        2.51      2.39 o 
   4   4  12      185.38      164.44      4.82 o 
   5   4  12      132.70      142.52      5.80 o 
   6   4  12       13.42       17.48      7.51 o 
   7   4  12      161.60      150.38      8.90 o 
   8   4  12       17.82       23.84      9.58 o 
   9   4  12       56.47       53.87      9.81 o 
 -10   5  12        0.45       -6.90      7.79 o 
  -9   5  12        6.65       -3.53      7.89 o 
  -8   5  12       96.42       95.58      7.62 o 
  -7   5  12       95.96       74.41      3.89 o 
  -6   5  12      164.25      135.22      3.55 o 
  -5   5  12      474.70      510.25      9.69 o 
  -4   5  12       62.42       57.63      3.65 o 
  -3   5  12       15.24       17.36      3.06 o 
  -2   5  12      589.70      593.18      7.15 o 
  -1   5  12       43.41       26.64      3.81 o 
   0   5  12      627.54      592.86      5.41 o 
   1   5  12        4.10        0.99      2.35 o 
   2   5  12       17.61       25.68      3.31 o 
   3   5  12       29.64       30.22      3.92 o 
   4   5  12      205.29      238.83      5.13 o 
   5   5  12       18.69       31.55      5.21 o 
   6   5  12        1.10        4.12      7.06 o 
   7   5  12        0.59       -1.33      7.55 o 
   8   5  12       16.14       20.81      9.71 o 
 -10   6  12        3.62        6.19     10.41 o 
  -9   6  12       29.36       44.54      8.95 o 
  -8   6  12       54.84       44.07      8.11 o 
  -7   6  12        0.15       -2.56      6.15 o 
  -6   6  12       98.62       63.31      5.48 o 
  -5   6  12      229.11      189.29      4.48 o 
  -4   6  12      171.85      183.07      5.17 o 
  -3   6  12      219.46      251.34      5.68 o 
  -2   6  12        0.46        0.71      4.69 o 
  -1   6  12       21.33       13.68      4.20 o 
   0   6  12       46.24       42.12      3.51 o 
   1   6  12     1387.07     1403.17     20.42 o 
   2   6  12       54.08       58.52      3.15 o 
   3   6  12      286.48      287.27      4.65 o 
   4   6  12       40.80       30.12      4.78 o 
   5   6  12       21.19       26.06      6.20 o 
   6   6  12        8.83        8.53      6.33 o 
   7   6  12        0.13       -5.83      7.53 o 
   8   6  12       15.77       23.69      8.58 o 
  -9   7  12       22.34       27.88      8.50 o 
  -8   7  12        0.14        2.98      7.83 o 
  -7   7  12        0.98        5.45      7.13 o 
  -6   7  12        0.14       -2.19      6.73 o 
  -5   7  12      121.87      107.97      7.49 o 
  -4   7  12      202.04      205.31      7.58 o 
  -3   7  12       44.69       41.97      5.86 o 
  -2   7  12      222.93      251.24      6.30 o 
  -1   7  12      168.38      196.86      5.56 o 
   0   7  12        0.49        0.03      3.59 o 
   1   7  12        1.51        1.45      4.29 o 
   2   7  12        0.24        1.43      4.43 o 
   3   7  12        4.52        4.13      5.23 o 
   4   7  12      166.76      186.58      6.78 o 
   5   7  12       26.80       34.29      6.83 o 
   6   7  12       38.61       40.95      7.43 o 
   7   7  12       14.33       11.10      7.55 o 
  -7   8  12        8.14        2.11      7.61 o 
  -6   8  12       39.31       34.48      7.29 o 
  -5   8  12      211.28      222.18      9.19 o 
  -4   8  12       40.87       45.41      9.05 o 
  -3   8  12       18.72       15.22      6.21 o 
  -2   8  12        1.70        1.10      5.65 o 
  -1   8  12       65.15       72.21      5.36 o 
   0   8  12       19.13       20.38      5.26 o 
   1   8  12        0.56        1.93      5.49 o 
   2   8  12       11.61       13.49      5.49 o 
   3   8  12       20.19       27.44      5.86 o 
   4   8  12        1.61        3.71      6.62 o 
   5   8  12        0.03        4.82      7.78 o 
  -5   9  12        0.14        3.32     10.09 o 
  -4   9  12       39.84       27.56      9.80 o 
  -3   9  12        0.21       -3.47      8.86 o 
  -2   9  12        0.07        4.78      6.84 o 
  -1   9  12      156.34      160.51      6.64 o 
   0   9  12       23.92       16.09      6.01 o 
   1   9  12        7.36       -0.39      6.19 o 
   2   9  12       17.42        9.95      6.27 o 
   3   9  12       16.45       21.77      6.38 o 
 -11   0  13        5.33        4.49     16.71 o 
  -9   0  13       33.31       51.54     15.56 o 
  -7   0  13      128.74      159.29     11.76 o 
  -5   0  13      646.96      618.55     17.15 o 
  -3   0  13       75.46       70.52      4.77 o 
  -1   0  13     1569.32     1521.70     22.14 o 
   1   0  13        0.26       -2.47      5.68 o 
   3   0  13        0.94        7.08      8.49 o 
   5   0  13       27.88       16.49      9.57 o 
   7   0  13       54.94       69.56     11.78 o 
   9   0  13      480.39      604.36     17.50 o 
 -12   1  13        0.11       -3.88     12.55 o 
 -11   1  13        5.42        8.74     12.09 o 
 -10   1  13       16.43        8.84     10.23 o 
  -9   1  13       79.62       75.03      7.54 o 
  -8   1  13       10.08       13.10      3.76 o 
  -7   1  13       10.79        9.26      3.97 o 
  -6   1  13        6.96        7.67      4.50 o 
  -5   1  13      341.02      324.96      5.57 o 
  -4   1  13       91.09       72.55      2.88 o 
  -3   1  13        2.21        1.49      3.13 o 
  -2   1  13      356.92      316.60      5.90 o 
  -1   1  13        9.46        7.22      3.17 o 
   0   1  13      534.08      603.08      9.73 o 
   1   1  13        0.50        1.77      4.29 o 
   2   1  13      178.76      162.83      5.11 o 
   3   1  13        5.21        8.22      2.82 o 
   4   1  13      247.60      257.14      5.39 o 
   5   1  13       13.91       16.73      6.53 o 
   6   1  13       30.83       32.68      7.47 o 
   7   1  13        6.02        6.64      7.88 o 
   8   1  13       71.34       62.13      8.99 o 
   9   1  13       45.38       46.08      9.08 o 
  10   1  13       36.88       36.78      9.19 o 
 -12   2  13        3.03        6.21     14.46 o 
 -11   2  13        7.42       20.41     10.92 o 
 -10   2  13      101.98      103.88      7.38 o 
  -9   2  13       27.54       22.26      6.34 o 
  -8   2  13       89.99      112.91      4.88 o 
  -7   2  13       24.04       31.45      5.16 o 
  -6   2  13      168.21      151.77      4.89 o 
  -5   2  13      127.93       98.05      4.20 o 
  -4   2  13      365.97      320.06      9.33 o 
  -3   2  13       59.19       37.21      3.48 o 
  -2   2  13     1093.58     1055.60     15.23 o 
  -1   2  13       73.31       66.42      3.13 o 
   0   2  13      115.82      142.97      3.94 o 
   1   2  13       74.76       79.25      4.34 o 
   2   2  13       28.58       17.21      2.23 o 
   3   2  13      106.31      107.08      3.14 o 
   4   2  13      146.69      138.86      5.31 o 
   5   2  13       16.53       14.51      4.92 o 
   6   2  13        1.23        2.69      7.28 o 
   7   2  13       43.79       43.91      7.64 o 
   8   2  13        9.60        9.60      8.66 o 
   9   2  13       27.39       35.79      8.97 o 
 -11   3  13      112.38      115.67     11.78 o 
 -10   3  13       16.95        2.65      8.56 o 
  -9   3  13        9.39        6.45      6.71 o 
  -8   3  13       18.97       27.29      5.16 o 
  -7   3  13        0.08       -0.26      3.99 o 
  -6   3  13       47.27       43.36      4.75 o 
  -5   3  13       97.57       85.35      3.30 o 
  -4   3  13        0.71        3.68      4.83 o 
  -3   3  13        9.96       13.37      3.28 o 
  -2   3  13      149.00      133.20      3.20 o 
  -1   3  13       63.05       63.40      3.18 o 
   0   3  13        0.06       -0.49      2.78 o 
   1   3  13      397.19      378.19      8.03 o 
   2   3  13       53.23       46.13      3.02 o 
   3   3  13       60.95       70.22      3.28 o 
   4   3  13      141.61      165.20      4.47 o 
   5   3  13        3.20        5.17      4.18 o 
   6   3  13        6.64        5.10      2.49 o 
   7   3  13        3.92        2.08      7.57 o 
   8   3  13        5.22        6.82      8.67 o 
   9   3  13        3.82        5.70      8.75 o 
 -11   4  13        2.32       -4.45     11.09 o 
 -10   4  13       45.40       52.88      9.28 o 
  -9   4  13        0.13       -0.11      7.19 o 
  -8   4  13       16.86       27.47      4.88 o 
  -7   4  13       86.88       79.16      4.67 o 
  -6   4  13       18.84       12.97      3.65 o 
  -5   4  13        6.73        7.11      5.31 o 
  -4   4  13        6.27        9.29      4.08 o 
  -3   4  13      519.47      501.91      4.36 o 
  -2   4  13      803.31      855.10      9.68 o 
  -1   4  13      240.93      242.74      4.15 o 
   0   4  13       57.26       48.82      3.19 o 
   1   4  13       40.03       48.51      2.86 o 
   2   4  13      406.60      393.57      4.96 o 
   3   4  13        0.89        1.72      2.96 o 
   4   4  13        6.85        8.53      3.91 o 
   5   4  13       59.85       86.50      5.59 o 
   6   4  13        8.16       13.50      6.42 o 
   7   4  13        0.51        2.43      8.33 o 
   8   4  13        5.65       16.53      8.93 o 
   9   4  13       19.13       16.41      9.32 o 
 -10   5  13        0.29       -2.91      9.75 o 
  -9   5  13       27.17       28.89      7.93 o 
  -8   5  13        1.81        0.88      5.89 o 
  -7   5  13        0.55        5.27      4.28 o 
  -6   5  13      437.23      440.70     12.05 o 
  -5   5  13     1620.32     1819.18     19.73 o 
  -4   5  13        0.02       -0.04      3.88 o 
  -3   5  13      101.28       93.46      3.48 o 
  -2   5  13      110.74      128.22      4.01 o 
  -1   5  13      335.28      349.35      5.24 o 
   0   5  13       82.13       65.92      4.10 o 
   1   5  13       16.97       19.98      3.33 o 
   2   5  13        3.29       -1.26      3.29 o 
   3   5  13        2.61        2.69      4.30 o 
   4   5  13       65.45       94.42      5.01 o 
   5   5  13       11.55       17.21      5.45 o 
   6   5  13        0.04        0.26      7.32 o 
   7   5  13       34.33       36.28      7.90 o 
   8   5  13        6.66        6.95      8.53 o 
  -9   6  13        0.51       -1.89     10.35 o 
  -8   6  13        8.72       11.11      8.03 o 
  -7   6  13       42.00       36.71      7.18 o 
  -6   6  13      124.90      137.53      8.37 o 
  -5   6  13       20.35       26.51      6.74 o 
  -4   6  13      181.38      198.10      5.40 o 
  -3   6  13        4.63        5.93      3.01 o 
  -2   6  13        2.81        5.55      3.56 o 
  -1   6  13       26.92       19.76      4.70 o 
   0   6  13      287.71      267.59      5.19 o 
   1   6  13       89.01       98.24      4.54 o 
   2   6  13        6.21        5.81      3.42 o 
   3   6  13      218.13      211.86      4.89 o 
   4   6  13      422.83      420.03      7.20 o 
   5   6  13       49.41       62.26      6.66 o 
   6   6  13        6.18        7.42      6.87 o 
   7   6  13       12.81       15.46      7.24 o 
  -8   7  13        9.37        1.97      8.03 o 
  -7   7  13        0.09        2.74      7.42 o 
  -6   7  13        5.34        0.39      7.61 o 
  -5   7  13        4.61       -0.37      7.77 o 
  -4   7  13       81.66       87.69      9.18 o 
  -3   7  13      154.55      135.81      6.32 o 
  -2   7  13       58.06       36.25      5.86 o 
  -1   7  13        1.06       -0.64      3.20 o 
   0   7  13       21.73       13.39      4.46 o 
   1   7  13      153.68      145.15      5.41 o 
   2   7  13        6.09        8.42      5.67 o 
   3   7  13       16.98       13.31      5.81 o 
   4   7  13       10.92       12.44      6.29 o 
   5   7  13        2.17        5.03      7.04 o 
   6   7  13       64.71       69.23      7.87 o 
  -7   8  13        0.57        1.30      7.71 o 
  -6   8  13        3.31       -0.72      9.10 o 
  -5   8  13      145.78      134.04      8.90 o 
  -4   8  13      270.93      227.49     10.96 o 
  -3   8  13       48.18       47.70      6.69 o 
  -2   8  13        0.79        4.20      5.89 o 
  -1   8  13       70.83       93.13      5.65 o 
   0   8  13       17.57       13.16      5.56 o 
   1   8  13       50.25       45.14      5.73 o 
   2   8  13       71.67       64.45      6.05 o 
   3   8  13       14.15       21.61      6.06 o 
   4   8  13       29.06       24.75      7.21 o 
   5   8  13       19.34       15.83      7.81 o 
  -4   9  13       23.93       13.94      9.33 o 
  -3   9  13        4.37       -2.40      9.03 o 
  -2   9  13        4.90        9.57      7.60 o 
  -1   9  13       42.03       32.66      6.07 o 
   0   9  13       34.68       44.13      6.48 o 
   1   9  13       14.61       12.12      6.48 o 
   2   9  13       40.67       49.91      6.74 o 
 -10   0  14       41.35       23.18     17.04 o 
  -8   0  14        1.40       -2.36     14.42 o 
  -6   0  14        2.77       -1.38      6.52 o 
  -4   0  14      199.34      216.48      7.26 o 
  -2   0  14      401.02      262.72     12.35 o 
   0   0  14        0.16        4.99      5.97 o 
   2   0  14       91.95      188.15      9.69 o 
   4   0  14        7.48        3.61      4.09 o 
   6   0  14        1.58        8.19     10.41 o 
   8   0  14       42.69       41.30     13.35 o 
 -11   1  14       21.74       36.23     12.73 o 
 -10   1  14       60.02       66.67     10.70 o 
  -9   1  14      271.87      303.30     11.14 o 
  -8   1  14        0.18       -0.24      4.40 o 
  -7   1  14        3.57        1.17      6.06 o 
  -6   1  14        1.99        5.61      4.33 o 
  -5   1  14       25.42       29.94      3.51 o 
  -4   1  14       54.31       41.74      3.72 o 
  -3   1  14       25.91       18.21      3.55 o 
  -2   1  14      176.31      183.57      5.19 o 
  -1   1  14      265.34      281.16      4.30 o 
   0   1  14      301.54      326.74      6.85 o 
   1   1  14       84.64      102.59      5.29 o 
   2   1  14      155.01      159.68      5.42 o 
   3   1  14       83.74       65.13      4.89 o 
   4   1  14       92.79       81.30      5.22 o 
   5   1  14       99.28      115.91      7.40 o 
   6   1  14        0.25       -2.75      8.04 o 
   7   1  14        0.07       -3.47      9.50 o 
   8   1  14        1.60        1.87      9.62 o 
   9   1  14       54.47       45.98      9.26 o 
 -11   2  14       26.21       24.24     11.31 o 
 -10   2  14      218.85      221.05     11.87 o 
  -9   2  14      214.00      263.73     12.33 o 
  -8   2  14       58.72       64.35      6.17 o 
  -7   2  14        7.30        8.32      4.96 o 
  -6   2  14       20.28       28.53      4.64 o 
  -5   2  14        5.11        6.41      3.58 o 
  -4   2  14      158.18      136.22      4.20 o 
  -3   2  14      228.27      243.76      4.53 o 
  -2   2  14      164.45      120.76      3.18 o 
  -1   2  14     1526.78     1551.37     19.96 o 
   0   2  14      361.21      379.51      6.68 o 
   1   2  14      136.61      116.20      5.40 o 
   2   2  14        2.27       -2.12      3.53 o 
   3   2  14      175.77      185.15      4.34 o 
   4   2  14        5.74        7.01      3.47 o 
   5   2  14       85.58       85.88      5.27 o 
   6   2  14       33.85       34.74      7.22 o 
   7   2  14       18.91       23.78      8.42 o 
   8   2  14        1.58       -7.77      9.41 o 
   9   2  14        5.89        8.19      9.14 o 
 -11   3  14        1.59        5.81     11.44 o 
 -10   3  14        0.02        1.85      9.51 o 
  -9   3  14      111.69      106.64     11.02 o 
  -8   3  14       77.88       77.79      4.83 o 
  -7   3  14       46.29       50.09      5.34 o 
  -6   3  14       83.20       89.73      4.19 o 
  -5   3  14      247.35      253.65      6.13 o 
  -4   3  14      517.66      561.62      7.13 o 
  -3   3  14       89.58       71.82      2.98 o 
  -2   3  14       81.46       61.11      3.15 o 
  -1   3  14        8.20       15.19      3.51 o 
   0   3  14       65.29       51.90      2.69 o 
   1   3  14        7.55        2.43      4.06 o 
   2   3  14      205.08      235.84      4.26 o 
   3   3  14        5.96        2.63      3.11 o 
   4   3  14       31.92       26.35      3.74 o 
   5   3  14       22.49       12.87      4.51 o 
   6   3  14        8.73       11.40      7.62 o 
   7   3  14        4.44       10.79      7.75 o 
   8   3  14       36.27       41.63      8.72 o 
   9   3  14        2.63        3.14      9.04 o 
 -10   4  14        0.17        4.55      9.75 o 
  -9   4  14        4.45        7.18      7.57 o 
  -8   4  14       16.95       18.73      5.89 o 
  -7   4  14      181.58      224.89      5.77 o 
  -6   4  14        6.18        4.76      2.38 o 
  -5   4  14       23.38       26.60      5.81 o 
  -4   4  14       52.20       45.73      3.95 o 
  -3   4  14      268.01      284.71      4.28 o 
  -2   4  14        7.34        6.59      2.93 o 
  -1   4  14       10.01        6.88      4.04 o 
   0   4  14       71.39       73.14      4.05 o 
   1   4  14       14.31       18.64      2.98 o 
   2   4  14        0.75        1.33      3.33 o 
   3   4  14       34.40       19.92      3.34 o 
   4   4  14       38.10       35.66      4.05 o 
   5   4  14      198.24      209.96      6.47 o 
   6   4  14        4.57        4.44      6.46 o 
   7   4  14        3.41        3.18      7.69 o 
   8   4  14        7.05        1.73      9.88 o 
 -10   5  14        4.85       11.26      9.61 o 
  -9   5  14        6.53        1.69     10.82 o 
  -8   5  14       26.92       25.53      7.26 o 
  -7   5  14        0.24        0.41      8.45 o 
  -6   5  14        2.83        3.96      5.32 o 
  -5   5  14       33.31       30.33      5.83 o 
  -4   5  14        4.86        1.75      4.31 o 
  -3   5  14       47.52       35.79      3.30 o 
  -2   5  14       68.56       51.35      2.74 o 
  -1   5  14        0.03       -2.29      4.26 o 
   0   5  14        0.21       -1.45      4.24 o 
   1   5  14       24.46       30.02      3.18 o 
   2   5  14      310.47      327.32      4.58 o 
   3   5  14      170.52      203.09      5.00 o 
   4   5  14      469.71      529.61      9.52 o 
   5   5  14        6.32       -1.26      6.57 o 
   6   5  14       43.60       40.46      7.18 o 
   7   5  14       25.22       24.37      8.06 o 
  -9   6  14       21.87       31.19     10.36 o 
  -8   6  14        0.27        3.40      9.68 o 
  -7   6  14       23.94       31.88      7.73 o 
  -6   6  14       49.44       45.00      8.01 o 
  -5   6  14       34.46       28.76      7.27 o 
  -4   6  14       19.87       16.36      6.76 o 
  -3   6  14       10.28        9.62      4.93 o 
  -2   6  14       11.50       10.39      4.23 o 
  -1   6  14      219.74      214.98      5.25 o 
   0   6  14      174.88      200.06      5.15 o 
   1   6  14       15.59       14.35      4.03 o 
   2   6  14       20.30       13.78      5.76 o 
   3   6  14      444.11      460.80      6.94 o 
   4   6  14      231.12      236.97      6.78 o 
   5   6  14        3.10        5.28      6.72 o 
   6   6  14        2.70        1.33      7.39 o 
   7   6  14        3.21       -1.47      8.39 o 
  -8   7  14        1.95        2.44      9.16 o 
  -7   7  14        1.20       -1.83      8.71 o 
  -6   7  14       14.20       22.07      7.92 o 
  -5   7  14       70.57       50.34      8.46 o 
  -4   7  14      136.71      136.81      9.32 o 
  -3   7  14       80.14       84.33      6.52 o 
  -2   7  14       41.31       43.46      6.64 o 
  -1   7  14        7.03        9.84      6.56 o 
   0   7  14        2.33        0.29      5.44 o 
   1   7  14      128.48      151.97      6.54 o 
   2   7  14        0.02        1.29      6.06 o 
   3   7  14       73.67       78.40      6.28 o 
   4   7  14        0.42        0.56      6.44 o 
   5   7  14      123.38      124.49      7.99 o 
  -6   8  14       20.95       15.28      8.81 o 
  -5   8  14       28.42       23.80     10.12 o 
  -4   8  14      201.14      205.65     10.36 o 
  -3   8  14       36.50       35.70      6.91 o 
  -2   8  14        7.76        6.11      6.31 o 
  -1   8  14       15.26       12.34      5.59 o 
   0   8  14       11.35       24.94      5.79 o 
   1   8  14        0.24       -0.62      6.02 o 
   2   8  14        0.06        0.23      6.27 o 
   3   8  14        0.37        0.17      6.91 o 
   4   8  14      108.64      122.06      7.90 o 
  -3   9  14       11.72       12.40      9.36 o 
  -2   9  14       35.16       20.63      9.47 o 
  -1   9  14        0.04        0.07      6.80 o 
   0   9  14        1.49       -0.36      6.67 o 
   1   9  14        0.14        2.07      6.97 o 
 -11   0  15       23.27       25.86     18.22 o 
  -9   0  15        0.33        3.10     16.18 o 
  -7   0  15      469.50      509.90     24.72 o 
  -5   0  15      273.72      288.16      9.13 o 
  -3   0  15      102.42      106.74      6.97 o 
  -1   0  15       92.13      113.97      8.11 o 
   1   0  15       89.37       86.27      8.03 o 
   3   0  15        0.06        0.10      2.84 o 
   5   0  15      133.18      137.98     13.15 o 
   7   0  15       17.14       16.48     13.57 o 
   9   0  15       86.00       98.12     15.02 o 
 -11   1  15        2.10        0.35     12.94 o 
 -10   1  15       67.47      101.06     11.02 o 
  -9   1  15        6.18        0.22      9.79 o 
  -8   1  15       40.77       57.70      7.32 o 
  -7   1  15       29.95       24.08      5.71 o 
  -6   1  15      197.60      225.86      5.18 o 
  -5   1  15       35.46       39.28      3.21 o 
  -4   1  15      289.27      282.55      5.11 o 
  -3   1  15        9.11       10.70      4.82 o 
  -2   1  15       25.08       24.51      2.21 o 
  -1   1  15        1.42        4.12      3.92 o 
   0   1  15      354.33      355.61      5.41 o 
   1   1  15        0.02       -1.18      6.00 o 
   2   1  15       37.96       52.85      5.28 o 
   3   1  15        0.14        1.01      2.76 o 
   4   1  15       22.23       12.39      3.03 o 
   5   1  15       19.32       23.25      7.02 o 
   6   1  15        2.65        2.77      8.22 o 
   7   1  15       11.72       16.44      9.78 o 
   8   1  15       18.63       14.31      9.39 o 
   9   1  15        0.19       -7.33     10.79 o 
 -11   2  15        1.25       10.67     12.84 o 
 -10   2  15       26.51       26.37     10.88 o 
  -9   2  15       65.46       77.28     10.61 o 
  -8   2  15       42.06       37.10      8.55 o 
  -7   2  15        6.73        6.15      5.30 o 
  -6   2  15       20.56       16.88      4.53 o 
  -5   2  15      319.20      309.97      5.83 o 
  -4   2  15      226.44      194.97      5.04 o 
  -3   2  15       34.42       36.19      3.48 o 
  -2   2  15      436.22      430.78      6.91 o 
  -1   2  15      861.61      873.65     14.49 o 
   0   2  15        0.12        0.56      3.50 o 
   1   2  15       33.39       35.28      5.50 o 
   2   2  15       86.77       98.30      4.36 o 
   3   2  15        0.76        6.31      1.99 o 
   4   2  15       16.31       23.57      3.68 o 
   5   2  15       57.23       60.63      4.81 o 
   6   2  15       84.39      112.70      8.58 o 
   7   2  15        4.24        6.75      8.70 o 
   8   2  15        8.12        9.77      9.27 o 
 -10   3  15        3.55        8.58      9.28 o 
  -9   3  15        0.66        3.51      9.15 o 
  -8   3  15       18.56       29.76      8.31 o 
  -7   3  15       25.83       23.03      5.25 o 
  -6   3  15       30.76       28.84      3.48 o 
  -5   3  15      114.87      114.65      6.22 o 
  -4   3  15       23.26       21.48      4.56 o 
  -3   3  15      174.03      192.77      3.72 o 
  -2   3  15        7.57        7.78      3.48 o 
  -1   3  15     1654.90     1826.52     22.89 o 
   0   3  15       54.26       38.50      3.03 o 
   1   3  15      112.68       96.15      4.53 o 
   2   3  15      147.57      159.98      4.62 o 
   3   3  15       62.09       76.60      3.29 o 
   4   3  15       32.68       27.63      3.73 o 
   5   3  15        8.16       12.52      5.31 o 
   6   3  15       10.59       16.15      6.88 o 
   7   3  15       27.66       31.13      8.34 o 
   8   3  15       19.16       20.71      8.83 o 
 -10   4  15       19.18       20.84      9.50 o 
  -9   4  15       11.81        7.67      9.30 o 
  -8   4  15        8.29        5.35      7.62 o 
  -7   4  15        0.80       -0.28      7.46 o 
  -6   4  15        0.48        1.08      6.18 o 
  -5   4  15        2.51        0.25      5.50 o 
  -4   4  15       78.51       79.85      4.17 o 
  -3   4  15       36.63       31.98      3.66 o 
  -2   4  15       21.49       22.64      3.28 o 
  -1   4  15      170.06      150.98      5.17 o 
   0   4  15      840.62      910.14     18.78 o 
   1   4  15       22.27       13.91      2.24 o 
   2   4  15       40.63       52.12      4.07 o 
   3   4  15        0.20       -0.18      3.46 o 
   4   4  15      114.58      157.53      5.46 o 
   5   4  15        9.72       13.69      6.13 o 
   6   4  15       24.58       29.65      6.76 o 
   7   4  15       38.95       31.87      7.40 o 
   8   4  15       27.99       34.01      8.61 o 
  -9   5  15        0.60        0.21     10.72 o 
  -8   5  15        2.63        5.85      9.02 o 
  -7   5  15      299.51      346.77     10.70 o 
  -6   5  15       55.76       65.36      6.89 o 
  -5   5  15       53.81       63.09      7.08 o 
  -4   5  15        1.22        1.59      4.52 o 
  -3   5  15      145.07      165.04      3.88 o 
  -2   5  15       24.90       26.37      2.82 o 
  -1   5  15       16.00       17.64      4.66 o 
   0   5  15        0.52        2.39      4.53 o 
   1   5  15       11.91       10.70      4.39 o 
   2   5  15        0.21       -3.22      3.91 o 
   3   5  15       56.31       40.43      5.19 o 
   4   5  15      122.53      107.55      6.38 o 
   5   5  15      103.31       93.03      7.23 o 
   6   5  15        6.51        9.32      7.01 o 
   7   5  15       18.18       18.76      8.08 o 
  -8   6  15        4.07       11.70      9.49 o 
  -7   6  15       14.05       11.90      7.86 o 
  -6   6  15        9.81        8.88      8.12 o 
  -5   6  15        0.02       -0.02      8.07 o 
  -4   6  15       22.94       15.95      7.60 o 
  -3   6  15       18.88        8.09      5.65 o 
  -2   6  15       79.50      104.57      5.13 o 
  -1   6  15       28.42       31.98      4.97 o 
   0   6  15        8.04        8.31      5.56 o 
   1   6  15       29.76       25.67      6.06 o 
   2   6  15        2.03       -0.22      6.82 o 
   3   6  15       14.23       10.94      5.51 o 
   4   6  15      113.85       98.13      6.93 o 
   5   6  15        1.60        8.42      7.25 o 
   6   6  15       32.56       29.20      7.79 o 
  -7   7  15        0.75       -4.55      8.71 o 
  -6   7  15        0.58        7.51      8.68 o 
  -5   7  15        0.07       -1.37      8.26 o 
  -4   7  15       26.07       15.68      8.32 o 
  -3   7  15        6.70        6.82      8.13 o 
  -2   7  15        5.80        3.38      6.71 o 
  -1   7  15      150.65      148.73      7.34 o 
   0   7  15        4.69        2.16      7.06 o 
   1   7  15        7.24        8.47      6.14 o 
   2   7  15        0.36       -3.48      6.57 o 
   3   7  15        7.23        6.17      6.30 o 
   4   7  15       50.88       30.21      6.74 o 
   5   7  15       69.20       66.07      7.92 o 
  -5   8  15        3.31        2.77      9.95 o 
  -4   8  15       11.70       13.34      9.52 o 
  -3   8  15       75.38       77.28      9.51 o 
  -2   8  15       65.31       50.77      7.94 o 
  -1   8  15      109.77      112.77      6.50 o 
   0   8  15        5.77        2.81      6.11 o 
   1   8  15       48.86       53.51      6.76 o 
   2   8  15        3.88        3.10      7.12 o 
   3   8  15       23.61       22.49      7.77 o 
 -10   0  16        0.55        8.74     16.91 o 
  -8   0  16        3.29        4.10     15.30 o 
  -6   0  16       58.45       45.53      8.44 o 
  -4   0  16      338.65      359.07      9.57 o 
  -2   0  16      165.55      179.99     10.76 o 
   0   0  16        0.13        5.17      8.33 o 
   2   0  16        0.10        1.98      8.35 o 
   4   0  16      222.91      240.89     14.49 o 
   6   0  16        2.27        0.35     13.72 o 
   8   0  16       16.18       17.13     16.02 o 
 -11   1  16        2.27        0.19     13.57 o 
 -10   1  16       17.79       12.10     10.95 o 
  -9   1  16        0.56        1.10     10.44 o 
  -8   1  16       10.83       10.62      9.32 o 
  -7   1  16       69.59       97.77      5.44 o 
  -6   1  16        4.56        4.36      4.40 o 
  -5   1  16       63.99       61.16      3.42 o 
  -4   1  16        4.70        5.32      4.31 o 
  -3   1  16       57.00       46.93      4.47 o 
  -2   1  16       84.92       60.42      3.13 o 
  -1   1  16       17.32        7.45      4.61 o 
   0   1  16      913.05     1019.80      9.06 o 
   1   1  16      338.66      269.78      7.55 o 
   2   1  16      117.82      128.99      5.82 o 
   3   1  16      195.74      222.98      6.40 o 
   4   1  16      140.28      126.64      4.65 o 
   5   1  16        0.97        6.14      5.70 o 
   6   1  16        0.08       -1.44      8.71 o 
   7   1  16        1.52       -5.30     11.18 o 
   8   1  16        4.29       14.35     10.20 o 
 -10   2  16       59.18       71.72     11.37 o 
  -9   2  16       40.41       31.51     10.31 o 
  -8   2  16       64.76       73.43      8.90 o 
  -7   2  16       16.55       22.65      6.79 o 
  -6   2  16      250.53      262.94      5.88 o 
  -5   2  16       46.64       36.28      3.06 o 
  -4   2  16       23.84       14.15      4.01 o 
  -3   2  16      402.21      407.42      7.46 o 
  -2   2  16       41.90       34.70      2.95 o 
  -1   2  16      387.82      424.60      5.90 o 
   0   2  16      642.77      562.32     11.67 o 
   1   2  16      570.56      621.83      7.91 o 
   2   2  16        2.86        1.00      4.16 o 
   3   2  16       76.43       77.57      3.07 o 
   4   2  16       33.16       32.05      3.84 o 
   5   2  16       80.79       81.76      6.65 o 
   6   2  16       13.03        7.11      7.07 o 
   7   2  16        1.48        2.00     10.08 o 
   8   2  16        8.56       12.78      9.24 o 
 -10   3  16       53.37       49.00     11.45 o 
  -9   3  16        0.41       -0.31      9.03 o 
  -8   3  16       10.27        9.04      8.03 o 
  -7   3  16       55.49       50.27      7.92 o 
  -6   3  16       72.74       55.42      7.21 o 
  -5   3  16      130.80      142.49      6.37 o 
  -4   3  16      394.53      412.24      5.83 o 
  -3   3  16      215.22      199.86      4.07 o 
  -2   3  16       68.59       73.70      3.81 o 
  -1   3  16        4.50        0.84      4.13 o 
   0   3  16       10.52       12.24      2.43 o 
   1   3  16       10.31       15.02      4.24 o 
   2   3  16       14.88       10.69      4.01 o 
   3   3  16       16.61       16.04      3.68 o 
   4   3  16      103.64      121.56      4.73 o 
   5   3  16        4.97        7.13      6.61 o 
   6   3  16       51.29       57.47      7.29 o 
   7   3  16       19.38       26.47      7.42 o 
  -9   4  16       18.85       20.05      9.78 o 
  -8   4  16        9.91        3.29      7.90 o 
  -7   4  16        3.14        2.30      7.60 o 
  -6   4  16      140.08      155.37      7.90 o 
  -5   4  16      217.25      247.88      6.20 o 
  -4   4  16        7.02        2.18      2.88 o 
  -3   4  16      144.57      146.14      4.23 o 
  -2   4  16        8.98       10.94      3.32 o 
  -1   4  16      256.35      255.70      6.15 o 
   0   4  16        7.38        4.55      4.49 o 
   1   4  16        0.55        1.62      3.29 o 
   2   4  16      126.47      115.64      4.48 o 
   3   4  16       42.73       49.98      4.40 o 
   4   4  16        4.65        2.44      5.35 o 
   5   4  16       14.77       22.24      6.61 o 
   6   4  16        0.66        3.54      7.38 o 
   7   4  16       34.03       35.88      8.18 o 
  -9   5  16        0.00        4.76     10.13 o 
  -8   5  16        5.78       10.17      9.74 o 
  -7   5  16        3.06        1.23      9.64 o 
  -6   5  16      121.80      101.20      8.70 o 
  -5   5  16       94.58       80.61      7.89 o 
  -4   5  16       31.56       29.75      6.88 o 
  -3   5  16       21.73       24.82      5.28 o 
  -2   5  16       36.88       50.04      5.64 o 
  -1   5  16        7.08        7.46      4.89 o 
   0   5  16      140.10      170.59      5.37 o 
   1   5  16        2.75        1.88      4.72 o 
   2   5  16      223.64      254.34      6.01 o 
   3   5  16        1.60        5.98      5.55 o 
   4   5  16      137.54      145.27      6.89 o 
   5   5  16       13.69       16.42      7.02 o 
   6   5  16        3.52        3.82      7.27 o 
  -8   6  16        1.82       -0.78      8.86 o 
  -7   6  16        3.87        0.28      8.12 o 
  -6   6  16       18.23       15.66      8.81 o 
  -5   6  16        0.06        1.32      9.49 o 
  -4   6  16        0.02       -1.96      8.24 o 
  -3   6  16       10.57       14.93      5.84 o 
  -2   6  16       33.32       36.63      6.18 o 
  -1   6  16       44.83       45.41      6.36 o 
   0   6  16       24.27       21.10      6.13 o 
   1   6  16       47.35       60.73      6.36 o 
   2   6  16       19.42       33.69      6.77 o 
   3   6  16       97.83      106.14      7.18 o 
   4   6  16       73.41       69.36      8.16 o 
   5   6  16       17.97       23.34      7.69 o 
  -6   7  16        3.89        7.04      9.02 o 
  -5   7  16        6.76        9.82      9.19 o 
  -4   7  16       21.64       22.08      8.44 o 
  -3   7  16        2.58        6.52     10.08 o 
  -2   7  16        4.15        9.21      6.90 o 
  -1   7  16      187.80      212.69      8.30 o 
   0   7  16       10.38        5.78      7.42 o 
   1   7  16        2.27        9.36      7.06 o 
   2   7  16        0.15       -2.57      6.85 o 
   3   7  16        0.06        3.81      7.02 o 
   4   7  16        9.19       15.40      7.71 o 
  -4   8  16        3.75        0.53     10.06 o 
  -3   8  16        2.24        4.03      9.50 o 
  -2   8  16        3.85        7.57      9.32 o 
  -1   8  16        8.03        7.70      6.16 o 
   0   8  16        8.14        6.64      6.47 o 
   1   8  16        2.02        0.96      7.30 o 
  -9   0  17       44.82       50.35     17.20 o 
  -7   0  17       16.05       21.78      8.39 o 
  -5   0  17      284.92      299.35      9.74 o 
  -3   0  17       25.61       18.87      4.28 o 
  -1   0  17      788.70      857.86     14.53 o 
   1   0  17        0.96        4.82      9.41 o 
   3   0  17      206.27      220.44     10.35 o 
   5   0  17       26.81       16.39     11.11 o 
   7   0  17       18.84       10.95     15.17 o 
 -10   1  17       11.96       11.57     13.01 o 
  -9   1  17        2.02        8.65     10.15 o 
  -8   1  17        8.75        3.49      8.50 o 
  -7   1  17       58.26       58.97      6.02 o 
  -6   1  17      151.83      160.97      5.24 o 
  -5   1  17        7.88       10.49      3.51 o 
  -4   1  17       27.94       35.32      5.46 o 
  -3   1  17       17.61       19.78      4.35 o 
  -2   1  17       61.25       51.88      4.72 o 
  -1   1  17      360.78      355.19      8.02 o 
   0   1  17      799.41      920.34      8.91 o 
   1   1  17        0.26        1.90      6.45 o 
   2   1  17        0.27        3.34      4.91 o 
   3   1  17        1.65        0.75      3.01 o 
   4   1  17       57.55       40.43      3.67 o 
   5   1  17        2.28        3.55      9.16 o 
   6   1  17       52.84       68.22      9.44 o 
   7   1  17        4.93        5.84      9.74 o 
 -10   2  17        0.07       -1.61     12.81 o 
  -9   2  17        5.94        4.19      9.20 o 
  -8   2  17        1.78        9.40      8.96 o 
  -7   2  17        0.51        1.84      7.83 o 
  -6   2  17        6.24        2.55      6.76 o 
  -5   2  17       16.30       14.65      3.36 o 
  -4   2  17       80.32       72.17      5.22 o 
  -3   2  17      174.17      188.87      5.98 o 
  -2   2  17        2.24        2.28      2.85 o 
  -1   2  17      116.84      124.56      4.52 o 
   0   2  17      309.91      325.41      6.48 o 
   1   2  17      128.29      159.06      6.04 o 
   2   2  17       25.79       22.93      4.24 o 
   3   2  17        2.23        1.30      2.97 o 
   4   2  17       22.73       28.01      4.20 o 
   5   2  17        9.25        6.48      6.45 o 
   6   2  17        0.99       -0.35      9.06 o 
   7   2  17        0.17       -0.59      9.81 o 
  -9   3  17       10.97       11.78      9.46 o 
  -8   3  17        0.15       -2.07      8.27 o 
  -7   3  17        8.02       10.58      7.99 o 
  -6   3  17       13.46        7.79      7.41 o 
  -5   3  17        8.39        8.76      5.63 o 
  -4   3  17       30.48       35.39      5.07 o 
  -3   3  17      188.58      154.15      4.02 o 
  -2   3  17        0.88        0.75      3.60 o 
  -1   3  17      533.95      551.01      7.02 o 
   0   3  17       43.80       37.87      2.72 o 
   1   3  17       40.24       41.59      4.34 o 
   2   3  17       14.29       11.52      4.41 o 
   3   3  17       54.13       58.51      4.79 o 
   4   3  17       27.51       26.87      5.73 o 
   5   3  17       10.84        8.27      6.60 o 
   6   3  17        4.44        5.96      9.08 o 
   7   3  17        0.02        1.60      9.08 o 
  -9   4  17        2.27        2.45     11.52 o 
  -8   4  17        2.91        5.38     10.43 o 
  -7   4  17       30.20       20.75      8.02 o 
  -6   4  17      103.09      112.88      8.24 o 
  -5   4  17      382.06      388.06      7.90 o 
  -4   4  17        2.53        3.13      3.18 o 
  -3   4  17        1.27       -0.94      4.20 o 
  -2   4  17        0.80       -1.02      3.33 o 
  -1   4  17        9.67        4.86      4.83 o 
   0   4  17       29.25       24.68      4.86 o 
   1   4  17       12.27       12.06      2.91 o 
   2   4  17       99.36      130.05      4.69 o 
   3   4  17        7.72        8.38      5.51 o 
   4   4  17        5.48        3.58      7.18 o 
   5   4  17       19.10       29.99      7.56 o 
   6   4  17        5.82       14.14      8.92 o 
  -8   5  17        0.03        3.20     10.39 o 
  -7   5  17       25.14       23.06      9.05 o 
  -6   5  17       24.89       23.18      8.29 o 
  -5   5  17      176.27      180.52      9.32 o 
  -4   5  17       14.64       18.95      6.96 o 
  -3   5  17        0.43       -1.85      6.87 o 
  -2   5  17        0.09       -0.36      6.09 o 
  -1   5  17       32.05       32.86      6.44 o 
   0   5  17        0.63       -1.30      5.81 o 
   1   5  17        2.78        1.25      6.29 o 
   2   5  17        2.16        4.62      6.13 o 
   3   5  17      131.58      112.13      6.78 o 
   4   5  17        0.91        0.88      7.16 o 
   5   5  17       14.45       27.26      7.56 o 
  -7   6  17        2.00        4.55      8.95 o 
  -6   6  17      251.82      263.51     10.14 o 
  -5   6  17        7.88       11.22      9.59 o 
  -4   6  17        0.29        1.43      9.00 o 
  -3   6  17       65.96       76.68      8.76 o 
  -2   6  17       63.12       80.07      8.16 o 
  -1   6  17       89.62       80.02      7.03 o 
   0   6  17       35.39       21.09      6.57 o 
   1   6  17        4.47        6.67      6.39 o 
   2   6  17        0.05       -0.57      7.00 o 
   3   6  17        0.99        2.29      7.44 o 
   4   6  17        2.42        1.24      8.18 o 
  -5   7  17        1.50        6.55      9.73 o 
  -4   7  17       19.29       28.24      8.93 o 
  -3   7  17       32.90       29.50      9.20 o 
  -2   7  17       29.35       22.55      9.40 o 
  -1   7  17        1.57        4.79      8.18 o 
   0   7  17        2.30       -1.42      7.67 o 
   1   7  17       22.19       40.06      7.50 o 
   2   7  17        3.55        6.83      7.32 o 
 -10   0  18        0.07       -0.96     21.34 o 
  -8   0  18       15.57       30.58     13.67 o 
  -6   0  18        1.40        1.81     14.41 o 
  -4   0  18       47.21       50.55      7.35 o 
  -2   0  18      210.51      201.81     20.28 o 
   0   0  18       28.69       36.89      7.82 o 
   2   0  18       69.42       73.37      6.68 o 
   4   0  18       10.73       15.79     10.86 o 
   6   0  18       15.27       27.09     12.32 o 
 -10   1  18        5.62        8.87     12.86 o 
  -9   1  18       26.33       24.34     10.93 o 
  -8   1  18        6.07        5.07      8.64 o 
  -7   1  18        0.25       -1.14      8.29 o 
  -6   1  18       12.70       12.92      5.23 o 
  -5   1  18        2.99        6.04      4.80 o 
  -4   1  18        0.27       -1.60      4.42 o 
  -3   1  18       50.68       50.08      4.22 o 
  -2   1  18       18.47       18.63      4.14 o 
  -1   1  18       15.48       11.96      4.93 o 
   0   1  18        3.82        5.02      6.05 o 
   1   1  18       65.27       63.11      6.41 o 
   2   1  18        0.71       -3.59      4.92 o 
   3   1  18       29.51       22.28      7.02 o 
   4   1  18        2.79       -1.81      7.53 o 
   5   1  18       22.17       20.39      8.23 o 
   6   1  18        2.77       -0.49      9.48 o 
   7   1  18        9.45       20.25     10.35 o 
  -9   2  18       14.46       19.50      9.94 o 
  -8   2  18       42.47       52.17      9.30 o 
  -7   2  18        0.04        5.16      7.63 o 
  -6   2  18       28.17       23.84      7.56 o 
  -5   2  18        2.63        6.83      3.61 o 
  -4   2  18       87.30       76.05      4.62 o 
  -3   2  18        1.46        1.68      5.81 o 
  -2   2  18       40.50       28.16      3.00 o 
  -1   2  18       16.25       13.93      4.26 o 
   0   2  18        0.01       -0.04      4.09 o 
   1   2  18       16.10       13.40      4.66 o 
   2   2  18       20.49       17.96      5.12 o 
   3   2  18       61.79       72.77      4.75 o 
   4   2  18       66.11       80.99      7.85 o 
   5   2  18       15.93        7.34      8.91 o 
   6   2  18       47.53       54.03      9.61 o 
  -9   3  18       66.99       73.86     11.76 o 
  -8   3  18       34.69       30.59      8.73 o 
  -7   3  18        1.02        0.06      7.70 o 
  -6   3  18        6.53        3.53      7.50 o 
  -5   3  18        7.39        2.69      6.14 o 
  -4   3  18        3.39        5.03      5.41 o 
  -3   3  18       14.77       21.65      4.91 o 
  -2   3  18       61.87       57.86      5.20 o 
  -1   3  18       12.95        3.87      4.77 o 
   0   3  18       26.68       17.28      3.36 o 
   1   3  18        1.13       -1.01      3.46 o 
   2   3  18        1.16        0.86      4.96 o 
   3   3  18        4.94        4.95      5.04 o 
   4   3  18       81.86       72.45      8.27 o 
   5   3  18       54.49       56.82      8.67 o 
   6   3  18       74.47       90.02     11.20 o 
  -8   4  18       29.00       26.00     10.62 o 
  -7   4  18        1.45        6.76      9.64 o 
  -6   4  18       17.78       12.72      7.09 o 
  -5   4  18        0.00        4.28      6.69 o 
  -4   4  18      118.83      112.08      7.24 o 
  -3   4  18       44.72       57.27      6.07 o 
  -2   4  18        1.35        0.09      6.50 o 
  -1   4  18       61.65       64.32      6.87 o 
   0   4  18       15.27        9.65      5.35 o 
   1   4  18        8.17        5.39      5.08 o 
   2   4  18       24.63       23.77      6.17 o 
   3   4  18       21.44       42.02      6.23 o 
   4   4  18       65.37       76.64      9.55 o 
   5   4  18       57.76       58.78      9.92 o 
  -7   5  18       22.46       25.14      9.25 o 
  -6   5  18       21.72       17.54      8.88 o 
  -5   5  18       72.24       74.04      8.98 o 
  -4   5  18       11.90       17.93      8.62 o 
  -3   5  18        4.16        3.78      7.20 o 
  -2   5  18      133.92      142.06      7.78 o 
  -1   5  18        0.88        1.23      6.91 o 
   0   5  18        0.03        0.10      5.88 o 
   1   5  18        7.59        5.54      6.23 o 
   2   5  18       11.85       11.33      6.69 o 
   3   5  18       18.23       15.52      7.27 o 
   4   5  18       23.31       28.86     10.57 o 
  -6   6  18       84.33       92.67     11.87 o 
  -5   6  18       40.10       25.14     12.19 o 
  -4   6  18        6.21        9.76     10.79 o 
  -3   6  18        2.09       -1.57      8.67 o 
  -2   6  18       22.78       26.73      8.16 o 
  -1   6  18        5.65       14.79      7.69 o 
   0   6  18       70.92       70.96      7.20 o 
   1   6  18      137.96      141.58      7.40 o 
   2   6  18        1.30       -1.40      6.87 o 
   3   6  18       80.85       98.61     10.34 o 
  -4   7  18       17.76       22.00     10.41 o 
  -3   7  18        1.23       -4.39     10.80 o 
  -2   7  18       74.61       95.10     10.78 o 
  -1   7  18        6.05        5.24      8.01 o 
   0   7  18        0.19        5.69      8.05 o 
   1   7  18       40.63       41.25      8.10 o 
  -9   0  19        0.04       -1.55     14.57 o 
  -7   0  19        3.84       -2.53     13.45 o 
  -5   0  19      263.79      240.31     12.34 o 
  -3   0  19        6.10        6.47      9.60 o 
  -1   0  19       41.19       48.30      8.76 o 
   1   0  19       32.67       25.75      9.09 o 
   3   0  19       21.05       20.74     10.98 o 
   5   0  19       48.45       53.94     12.16 o 
  -9   1  19        1.22        1.96     11.10 o 
  -8   1  19       24.60       24.33     10.23 o 
  -7   1  19        0.05       10.19      8.91 o 
  -6   1  19       19.21       16.82      7.45 o 
  -5   1  19        2.13        2.98      5.28 o 
  -4   1  19       18.09       15.58      3.08 o 
  -3   1  19        0.13       -1.04      6.27 o 
  -2   1  19       25.06       24.43      4.09 o 
  -1   1  19        3.16        0.13      5.82 o 
   0   1  19       31.26       23.81      6.36 o 
   1   1  19        5.05        2.70      5.37 o 
   2   1  19        0.25       -4.84      6.06 o 
   3   1  19        6.46       11.25      6.85 o 
   4   1  19       30.06       36.99      7.73 o 
   5   1  19        0.34        2.46      9.13 o 
   6   1  19        0.01        1.65      9.79 o 
  -9   2  19       43.93       36.65     10.96 o 
  -8   2  19       14.68       24.62      8.99 o 
  -7   2  19        2.35        4.73      7.98 o 
  -6   2  19        0.54        2.72      7.55 o 
  -5   2  19       69.21       70.13      7.03 o 
  -4   2  19       11.69       11.89      8.28 o 
  -3   2  19       25.63       24.55      7.87 o 
  -2   2  19       10.80        2.29      4.67 o 
  -1   2  19      491.62      510.75      7.34 o 
   0   2  19       27.10       32.89      5.21 o 
   1   2  19        9.97        5.22      5.27 o 
   2   2  19        6.23        4.34      5.32 o 
   3   2  19       11.90       10.14      5.73 o 
   4   2  19       25.94       29.07      8.00 o 
   5   2  19        3.96       11.87      8.07 o 
   6   2  19       17.12       14.25      9.89 o 
  -8   3  19        0.00        2.41     10.91 o 
  -7   3  19        4.44       -1.42      8.05 o 
  -6   3  19       20.07       24.07      7.82 o 
  -5   3  19       30.25       32.71      8.02 o 
  -4   3  19        4.21        0.92      9.06 o 
  -3   3  19      138.22      146.59      7.16 o 
  -2   3  19       50.62       61.56      6.27 o 
  -1   3  19       63.72       75.32      6.64 o 
   0   3  19       40.12       39.82      6.69 o 
   1   3  19       53.72       62.92      5.39 o 
   2   3  19        3.90        3.26      5.47 o 
   3   3  19       64.38       73.50      8.27 o 
   4   3  19       19.51       27.51      9.75 o 
   5   3  19       43.86       43.53     10.24 o 
  -7   4  19       44.02       47.88      9.68 o 
  -6   4  19       16.95       13.55      8.18 o 
  -5   4  19        0.01       -3.29      8.51 o 
  -4   4  19        3.13        9.05      8.91 o 
  -3   4  19        9.07        5.37      6.96 o 
  -2   4  19       42.52       45.07      7.04 o 
  -1   4  19        1.35        5.70      6.90 o 
   0   4  19       31.41       24.76      6.83 o 
   1   4  19        1.89        5.77      5.76 o 
   2   4  19        5.04        6.21      6.02 o 
   3   4  19       88.76       85.70      8.96 o 
   4   4  19        0.69        6.02     10.27 o 
  -6   5  19       80.86       74.45     12.84 o 
  -5   5  19       78.39       67.45     12.53 o 
  -4   5  19       12.28        5.09     12.01 o 
  -3   5  19       60.64       66.26      7.90 o 
  -2   5  19        3.20        6.49      7.18 o 
  -1   5  19       19.21       19.47      6.91 o 
   0   5  19       10.62        3.35      6.25 o 
   1   5  19        1.93        1.39      6.54 o 
   2   5  19        1.02       -3.04      6.53 o 
   3   5  19        0.31        2.33     10.17 o 
  -5   6  19        1.93       13.77     12.49 o 
  -4   6  19       57.96       65.96     11.75 o 
  -3   6  19       12.94       13.94      8.92 o 
  -2   6  19        8.49       12.51      8.65 o 
  -1   6  19       12.60        5.83      8.77 o 
   0   6  19      136.96      150.41      8.69 o 
   1   6  19       16.07       16.71      7.50 o 
   2   6  19        2.76        4.27      7.13 o 
  -8   0  20        0.48       -7.23     20.01 o 
  -6   0  20       32.25       27.14     15.59 o 
  -4   0  20        4.84        6.61     10.40 o 
  -2   0  20      165.14      153.77     11.39 o 
   0   0  20       18.43       13.86      9.17 o 
   2   0  20       38.40       41.48     10.12 o 
   4   0  20       31.60       29.21     10.92 o 
  -8   1  20        0.11        6.31     10.29 o 
  -7   1  20        1.93        0.77      8.68 o 
  -6   1  20       13.23       13.52      7.78 o 
  -5   1  20        2.86        0.93      7.13 o 
  -4   1  20       33.62       40.32      8.89 o 
  -3   1  20       15.92       19.12      9.25 o 
  -2   1  20        1.19       -1.00     10.08 o 
  -1   1  20        3.00        0.80      6.02 o 
   0   1  20       29.58       32.35      6.76 o 
   1   1  20       12.40       14.85      5.31 o 
   2   1  20       15.49       16.82      7.23 o 
   3   1  20       17.46       17.75      7.10 o 
   4   1  20        5.02       -0.46      7.85 o 
   5   1  20       11.51       21.01      8.80 o 
  -8   2  20       26.81       30.62     10.68 o 
  -7   2  20        0.19        1.80      9.12 o 
  -6   2  20       36.25       18.95      8.09 o 
  -5   2  20        8.53        0.57      7.69 o 
  -4   2  20        5.13        7.16      8.66 o 
  -3   2  20        0.27        3.50      8.50 o 
  -2   2  20        2.94        4.67      9.26 o 
  -1   2  20       26.84       37.61      6.82 o 
   0   2  20      229.91      227.32      6.30 o 
   1   2  20       43.20       57.57      6.71 o 
   2   2  20        5.57        8.14      7.09 o 
   3   2  20        2.80        2.64      7.66 o 
   4   2  20       13.72       25.22      9.01 o 
   5   2  20        2.31        0.96     10.19 o 
  -7   3  20        0.49        3.50      8.27 o 
  -6   3  20       15.39       13.30      8.24 o 
  -5   3  20        0.00       -2.39      8.77 o 
  -4   3  20        0.01        1.37      8.65 o 
  -3   3  20        0.04        3.73     11.02 o 
  -2   3  20        0.25        1.05     10.13 o 
  -1   3  20       63.10       57.40      7.24 o 
   0   3  20        5.13        7.33      6.76 o 
   1   3  20       24.14       31.26      5.79 o 
   2   3  20       40.08       39.63      6.60 o 
   3   3  20        1.63       -0.56      8.78 o 
   4   3  20       10.38       13.42     10.08 o 
  -6   4  20      103.17      114.54     13.04 o 
  -5   4  20        6.65        3.96     10.04 o 
  -4   4  20       72.53       83.80     10.00 o 
  -3   4  20       33.70       43.32      9.63 o 
  -2   4  20       14.41       16.05      9.52 o 
  -1   4  20       29.89       21.29      7.35 o 
   0   4  20       12.83       18.74      6.93 o 
   1   4  20       25.78       34.40      6.41 o 
   2   4  20        9.11        4.90      7.25 o 
   3   4  20        7.37       11.49      8.72 o 
  -5   5  20        2.53        7.56     11.47 o 
  -4   5  20        1.21       -0.68     12.64 o 
  -3   5  20        7.78       10.21     11.50 o 
  -2   5  20       19.79       22.30      9.79 o 
  -1   5  20        0.13        0.81      7.49 o 
   0   5  20        1.64        6.12      6.97 o 
   1   5  20        2.86        8.66      7.18 o 
   2   5  20        0.44       -0.72      8.73 o 
  -2   6  20        1.47        1.00     12.32 o 
  -1   6  20        0.08       -0.83      8.99 o 
  -7   0  21       56.13       51.41     15.02 o 
  -5   0  21       25.88       29.65     11.77 o 
  -3   0  21       90.56      105.52     11.38 o 
  -1   0  21       14.54       12.88     11.94 o 
   1   0  21        1.43        5.12      9.22 o 
   3   0  21        1.68        0.87     11.94 o 
  -7   1  21        0.02        5.21     11.83 o 
  -6   1  21        0.27        6.02      8.04 o 
  -5   1  21        8.47       12.73      7.89 o 
  -4   1  21       20.71       24.64      9.23 o 
  -3   1  21        9.75        1.23      9.49 o 
  -2   1  21       18.79       25.49      9.77 o 
  -1   1  21       18.90       22.43      8.85 o 
   0   1  21      191.45      177.45      8.38 o 
   1   1  21        0.04       -0.30      6.40 o 
   2   1  21       21.81       26.36      8.80 o 
   3   1  21        2.35        0.43      8.55 o 
   4   1  21        2.96        1.87      8.60 o 
  -7   2  21        0.82        4.71      9.62 o 
  -6   2  21        0.09       -5.61      8.80 o 
  -5   2  21       27.82       29.82      8.25 o 
  -4   2  21       35.99       37.84      9.22 o 
  -3   2  21       38.97       55.17      9.26 o 
  -2   2  21       83.51      111.25     10.58 o 
  -1   2  21      246.07      260.16     11.65 o 
   0   2  21       13.85        4.41      6.85 o 
   1   2  21       49.16       41.51      7.18 o 
   2   2  21        1.78        3.11      7.47 o 
   3   2  21        2.03        5.87      8.31 o 
  -6   3  21       37.18       38.70     10.00 o 
  -5   3  21        7.33       10.82     10.11 o 
  -4   3  21       20.22       32.80     10.22 o 
  -3   3  21        1.75        5.75      9.94 o 
  -2   3  21        2.34        2.53      9.99 o 
  -1   3  21        3.35        6.28      9.04 o 
   0   3  21       88.02       84.65      7.78 o 
   1   3  21       14.96       24.79      7.34 o 
   2   3  21        0.86        5.34      7.58 o 
   3   3  21       21.61       23.66     10.06 o 
  -5   4  21       50.02       58.56     12.85 o 
  -4   4  21        0.06        4.26     10.05 o 
  -3   4  21       22.06       11.62     11.21 o 
  -2   4  21       17.22       25.08     10.07 o 
  -1   4  21       31.43       37.07      9.29 o 
   0   4  21       25.19       33.57      6.70 o 
   1   4  21        8.36        9.54      8.25 o 
   2   4  21        4.02        3.84      8.40 o 
  -3   5  21        1.02        5.68     12.44 o 
  -2   5  21        0.56       -1.19     11.89 o 
  -1   5  21        0.23        1.51     11.65 o 
  -6   0  22        0.79        3.90     22.17 o 
  -4   0  22       26.14       37.98     16.16 o 
  -2   0  22        8.35        3.16     11.32 o 
   0   0  22       20.69       42.05     13.08 o 
   2   0  22        9.07        5.25     12.19 o 
  -6   1  22        4.08        3.91     11.49 o 
  -5   1  22       30.39       27.03      8.31 o 
  -4   1  22        0.92        4.38     10.58 o 
  -3   1  22       26.16       44.33      9.87 o 
  -2   1  22        8.21       10.42     10.14 o 
  -1   1  22       64.89       56.13     10.63 o 
   0   1  22       43.97       42.12      9.44 o 
   1   1  22        0.03        3.33      7.44 o 
   2   1  22        7.59        9.10      8.50 o 
  -5   2  22       17.89       14.87      8.94 o 
  -4   2  22        0.56       -0.23      9.92 o 
  -3   2  22        0.04       -2.04     10.45 o 
  -2   2  22        5.02        3.23     10.57 o 
  -1   2  22       59.06       41.19      9.90 o 
   0   2  22       44.69       25.66     10.45 o 
   1   2  22       22.47       34.21      8.76 o 
   2   2  22       12.11       14.28      8.58 o 
  -5   3  22       29.26       30.58     10.36 o 
  -4   3  22       19.18       18.72     10.79 o 
  -3   3  22        3.09        5.47     10.70 o 
  -2   3  22       36.94       51.02     10.82 o 
  -1   3  22        0.51        6.74     10.84 o 
   0   3  22       26.01       19.89      9.05 o 
   1   3  22        4.25        6.57      9.98 o 
  -2   4  22       16.61       17.33     10.44 o 
  -3   0  23        0.08        4.77     16.85 o 
  -1   0  23        4.48       10.77     21.60 o 
  -4   1  23        0.00       -0.92     11.68 o 
  -3   1  23        2.11        3.12     10.94 o 
  -2   1  23       47.57       69.56     11.32 o 
  -1   1  23       60.09       74.13     11.63 o 
   0   1  23       73.48       84.59     10.73 o 
  -3   2  23        3.91        7.00     11.21 o 
  -2   2  23       14.63       19.02     11.13 o 
  -1   2  23        1.00        1.77     11.55 o 
                                                 
